# Supplementary material for: Towards a dynamic list of Amazonian tree species
Source: Sci Rep. 2019 Mar 5;9:3501. doi: 10.1038/s41598-019-40101-y (PMC6401171; doi:10.1038/s41598-019-40101-y)
Supplement: Supplementary file 2 — Appendix 1 [file 41598_2019_40101_MOESM2_ESM.xlsx]

## Sheet: 1 Checklist Amazonian Tree spp,
Checklist 2018	Author	Familiy	taxonomic verification	new name	revised by	|	life.form Cardoso et al	tree.10cm.DBH Cardoso et al	non.Amazonian sensu Cardoso et al	cultivated.or.non.native.weed	note	collections in Amazon	nr of plots in which present (out of 1985)	nr. ind. in ATDN plots (in 1985 plots)	est. population in Amazon		legend
Abarema acreana	(J.F. Macbr.) L. Rico	Fabaceae	1a		revised.by.D.Cardoso.J.Iganci.H.C.Lima.T.D.Pennington.L.P.Queiroz	|	tree	1				11	2	2	6		Checklist 2018	Species name in 2018 checklist (bold also in Cardoso et al 2017)
Abarema adenophora	(Ducke) Barneby & J.W. Grimes	Fabaceae	1a		revised.by.D.Cardoso.J.Iganci.H.C.Lima.T.D.Pennington.L.P.Queiroz	|	tree	1				72	146	62	8		Author	Author of Species name in 2018 checklist
Abarema auriculata	(Benth.) Barneby & J.W. Grimes	Fabaceae	1a		revised.by.D.Cardoso.J.Iganci.H.C.Lima.T.D.Pennington.L.P.Queiroz	|	shrub, tree	1				120	76	27	7		taxonomic verification	1 taxonomically verified presence (1a Cardoso et al; 1b same but other name; 1c other). 2a Reported for Amazonia in Reflora; 2b reported MA, TO in Reflora. 3a identified in ATDN plots, 3b collections in Amazonia in GBIF
Abarema barbouriana	(Standl.) Barneby & J.W. Grimes	Fabaceae	1a		revised.by.D.Cardoso.J.Iganci.H.C.Lima.T.D.Pennington.L.P.Queiroz	|	tree	1				93	24	13	7		new name	Is the name new with respect to the list of ter Steege et al 2016
Abarema campestris	(Spruce ex Benth.) Barneby & J.W. Grimes	Fabaceae	1a		revised.by.D.Cardoso.J.Iganci.H.C.Lima.T.D.Pennington.L.P.Queiroz	|	shrub, tree	1				38	6	2	6		revised by	revised by … in Cardoso et al 2017, and others
Abarema cochleata	(Willd.) Barneby & J.W. Grimes	Fabaceae	1a		revised.by.D.Cardoso.J.Iganci.H.C.Lima.T.D.Pennington.L.P.Queiroz	|	tree	1				187	54	32	7		tree.10cm.DBH Cardoso et al	Is the species considered a tree by Cardoso et al 2017? (1 = yes)
Abarema commutata	Barneby & J.W. Grimes	Fabaceae	1a		revised.by.D.Cardoso.J.Iganci.H.C.Lima.T.D.Pennington.L.P.Queiroz	|	tree	1				4	5	2	7		non.Amazonian sensu Cardoso et al	Is the species considered non-Amazonian by Cardoso et al 2017
Abarema curvicarpa	(H.S. Irwin) Barneby & J.W. Grimes	Fabaceae	1a		revised.by.D.Cardoso.J.Iganci.H.C.Lima.T.D.Pennington.L.P.Queiroz	|	tree	1				43	12	9	6		note	additional notes
Abarema ferruginea	(Benth.) Pittier	Fabaceae	1a		revised.by.D.Cardoso.J.Iganci.H.C.Lima.T.D.Pennington.L.P.Queiroz	|	tree	1			Tepuian species! 500-1500 m	1					collections in Amazonia	Nr of collections in GBIF (corrected from ter Steege et al 2016)
Abarema floribunda	(Spruce ex Benth.) Barneby & J.W. Grimes	Fabaceae	1a		revised.by.D.Cardoso.J.Iganci.H.C.Lima.T.D.Pennington.L.P.Queiroz	|	tree	1				78	37	19	7		nr. ind. in ATDN plots	Nr of tree individuals in ATDN plots in 2018 (courtesy ATDN 2018)
Abarema gallorum	Barneby & J.W. Grimes	Fabaceae	1a		revised.by.D.Cardoso.J.Iganci.H.C.Lima.T.D.Pennington.L.P.Queiroz	|	tree	1				17	26	5	6		est. population in Amazonia	Population size in Amazon (10log classes: 4 = 10,000-99,000 …. 9 = 1^9 - 9.9^9) (courtesy ATDN 2018)
Abarema josephi	Barneby & J.W. Grimes	Fabaceae	3b			|	NA		1		Andes sensu Cardoso et al but collected in Amazon and under this name in 5 herbaria	1
Abarema jupunba	(Willd.) Britton & Killip	Fabaceae	1a		revised.by.D.Cardoso.J.Iganci.H.C.Lima.T.D.Pennington.L.P.Queiroz	|	tree	1				583	884	381	8
Abarema laeta	(Benth.) Barneby & J.W. Grimes	Fabaceae	1a		revised.by.D.Cardoso.J.Iganci.H.C.Lima.T.D.Pennington.L.P.Queiroz	|	tree	1				139	236	75	8
Abarema leucophylla	(Spruce ex Benth.) Barneby & J.W. Grimes	Fabaceae	1a		revised.by.D.Cardoso.J.Iganci.H.C.Lima.T.D.Pennington.L.P.Queiroz	|	tree	1				69	32	13	7
Abarema levelii	(R.S. Cowan) Barneby & J.W. Grimes	Fabaceae	1a		revised.by.D.Cardoso.J.Iganci.H.C.Lima.T.D.Pennington.L.P.Queiroz	|	tree	1				3	2	1	6
Abarema longipedunculata	(H.S. Irwin) Barneby & J.W. Grimes	Fabaceae	1a		revised.by.D.Cardoso.J.Iganci.H.C.Lima.T.D.Pennington.L.P.Queiroz	|	tree	1				27	15	9	7
Abarema macradenia	(Pittier) Barneby & J.W. Grimes	Fabaceae	1a		revised.by.D.Cardoso.J.Iganci.H.C.Lima.T.D.Pennington.L.P.Queiroz	|	tree	1				1	1	1	6
Abarema mataybifolia	(Sandwith) Barneby & J.W. Grimes	Fabaceae	1a		revised.by.D.Cardoso.J.Iganci.H.C.Lima.T.D.Pennington.L.P.Queiroz	|	shrub					82	195	81	8
Abarema microcalyx	(Spruce ex Benth.) Barneby & J.W. Grimes	Fabaceae	1a		revised.by.D.Cardoso.J.Iganci.H.C.Lima.T.D.Pennington.L.P.Queiroz	|	tree	1				49	22	11	7
Abarema piresii	Barneby & J.W. Grimes	Fabaceae	1a		revised.by.D.Cardoso.J.Iganci.H.C.Lima.T.D.Pennington.L.P.Queiroz	|	tree	1				53	88	29	7
Abarema racemiflora	(Donn. Sm.) Barneby & J.W. Grimes	Fabaceae	3b			|	NA		1		Central America sensu Cardoso et al but collected in Amazon	2
Abarema villifera	(Ducke) Barneby & J.W. Grimes	Fabaceae	1a		revised.by.D.Cardoso.J.Iganci.H.C.Lima.T.D.Pennington.L.P.Queiroz	|	tree	1				9
Abuta grandifolia	(Mart.) Sandwith	Menispermaceae	1a			|	shrub, tree, liana					892	265	47	8
Acaciella angustissima	(Mill.) Britton & Rose	Fabaceae	3b			|	NA		1		Central America sensu Cardoso et al but collected in Amazon and Bolivia	8
Acalypha brasiliensis	Müll. Arg.	Euphorbiaceae	3b			|	shrub, subshrub		1		Southeastern Brazil, Argentina sensu Cardoso et al but collected in Amazon	2
Acalypha cuneata	Poepp.	Euphorbiaceae	1a		revised.by.R.Riina	|	shrub, tree	1				110
Acalypha dictyoneura	Müll. Arg.	Euphorbiaceae	3b			|	NA		1		Andes, >1500 m sensu Cardoso et al but collected in Amazon	2
Acalypha diversifolia	Jacq.	Euphorbiaceae	1a		revised.by.R.Riina	|	shrub, tree	1				269	8	2	7
Acalypha juruana	Ule	Euphorbiaceae	1a	1	revised.by.R.Riina	|	tree	1
Acalypha macrostachya	Jacq.	Euphorbiaceae	1a		revised.by.R.Riina	|	shrub, tree					109	11	1	7
Acalypha platyphylla	Müll. Arg.	Euphorbiaceae	3b			|	NA		1		Andes, >1200 m sensu Cardoso et al but collected in Amazon	3
Acalypha salicifolia	Müll. Arg.	Euphorbiaceae	1a		revised.by.R.Riina	|	shrub, small tree				<10cm s. Cardoso but retained	9
Acalypha scandens	Benth.	Euphorbiaceae	1a		revised.by.R.Riina	|	shrub				<10cm s. Cardoso but retained	98
Acalypha stachyura	Pax	Euphorbiaceae	1a		revised.by.R.Riina	|	shrub, liana					67
Acalypha stenoloba	Müll. Arg.	Euphorbiaceae	1a		revised.by.R.Riina	|	shrub, liana					40	11	3	7
Acalypha stricta	Poepp. & Endl.	Euphorbiaceae	1a		revised.by.R.Riina	|	shrub				<10cm s. Cardoso but retained	63	9	4	6
Acalypha villosa	Jacq.	Euphorbiaceae	2a			|	shrub, small tree		1		Cerrado, Caatinga sensu Cardoso et al but collected in Amazon. Accepted by Reflora for Amazon.	34
Acanthella pulchra	Gleason	Melastomataceae	1a		revised.by.R.Goldenberg.F.A.Michelangeli	|	shrub					3
Acanthella sprucei	Benth. & Hook. f.	Melastomataceae	1a	1		|
Acanthocladus scleroxylon	(Ducke) B.Eriksen & B.Ståhl	Polygalaceae	1a	1		|	shrub, tree	1				13	2	1	6
Acanthosyris annonagustata	C. Ulloa & P. Jørg.	Santalaceae	1a			|	tree	1				8	11	4	6
Acanthosyris asipapote	M. Nee	Santalaceae	1a			|	tree	1				2
Achatocarpus praecox	Griseb.	Achatocarpaceae	3b			|	NA		1		Andes sensu Cardoso et al but mainly collected dry forest in 2x in Amazon	2	37	3	7
Acidoton nicaraguensis	(Hemsl.) G.L. Webster	Euphorbiaceae	1a		revised.by.R.Riina	|	shrub, tree					29
Acioa dolichopoda	(Prance) Sothers & Prance	Chrysobalanaceae	1a	1	revised.by.G.T.Prance	|	tree	1				48	21	14	7
Acioa edulis	Prance	Chrysobalanaceae	1a		revised.by.G.T.Prance	|	tree	1				51	32	9	7
Acioa guianensis	Aubl.	Chrysobalanaceae	1a		revised.by.G.T.Prance	|	tree	1				4	1	1	5
Acioa longipendula	(Pilg.) Sothers & Prance	Chrysobalanaceae	1a	1	revised.by.G.T.Prance	|	tree	1				141	766	122	8
Acioa schultesii	Maguire	Chrysobalanaceae	1a		revised.by.G.T.Prance	|	tree	1				26	4	2	6
Acioa somnolens	Maguire	Chrysobalanaceae	1a		revised.by.G.T.Prance	|	tree	1				4
Acmanthera cowanii	W.R. Anderson	Malpighiaceae	1a		revised.by.A.M.Amorim	|	tree	1			no coordinates	4
Acmanthera duckei	W.R. Anderson	Malpighiaceae	1a		revised.by.A.M.Amorim	|	tree	1				4
Acmanthera latifolia	(A. Juss.) Griseb.	Malpighiaceae	1a		revised.by.A.M.Amorim	|	tree	1				84	2	2	6
Acmanthera longifolia	Nied.	Malpighiaceae	1a		revised.by.A.M.Amorim	|	tree	1				4
Acmanthera minima	W.R. Anderson	Malpighiaceae	1a		revised.by.A.M.Amorim	|	tree	1			no coordinates	2
Acmanthera parviflora	W.R. Anderson	Malpighiaceae	1a		revised.by.A.M.Amorim	|	tree	1				11
Acnistus arborescens	(L.) Schltdl.	Solanaceae	3b			|	NA		1		Atlantic forest sensu Cardoso et al but collected in Amazon	6
Acosmium cardenasii	H.S. Irwin & Arroyo	Fabaceae	3b			|	NA		1		Pantanal/SDTF sensu Cardoso et al but collected in Amazon	11	399	13	8
Acrocomia aculeata	(Jacq.) Lodd. ex Mart.	Arecaceae	1a		revised.by.D.Cardoso	|	palm tree	1				24	39	6	7
Actinostemon amazonicus	Pax & K. Hoffm.	Euphorbiaceae	1a		revised.by.R.Riina	|	shrub, small tree					52	53	6	8
Actinostemon concolor	(Spreng.) Müll. Arg.	Euphorbiaceae	1a		revised.by.R.Riina	|	tree	1				19
Actinostemon imbricatus	Müll.Arg.	Euphorbiaceae	1a	1	revised.by.R.Riina	|	shrub, tree	1
Actinostemon klotzschii	(Didr.) Pax	Euphorbiaceae	1a		revised.by.R.Riina	|	shrub, tree	1				12
Actinostemon schomburgkii	(Klotzsch) Hochr.	Euphorbiaceae	1a		revised.by.R.Riina	|	shrub, small tree				<10cm s. Cardoso but retained	36
Adelia ricinella	L.	Euphorbiaceae	1a		revised.by.R.Riina	|	shrub					8	7	5	7
Adelia triloba	(Müll. Arg.) Hemsl.	Euphorbiaceae	1a		revised.by.R.Riina	|	tree	1				2
Adenaria floribunda	Kunth	Lythraceae	2a			|	NA		1		Small tree, Central America and Andes sensu Cardoso et al but collected in Amazon. Accepted by Reflora for Amazon.	139
Adenocalymma cladotrichum	(Sandwith) L.G. Lohmann	Bignoniaceae	1a		revised.by.D.Cardoso.T.Särkinen	|	shrub,liana/herbaceous vines				observed as treelet >4m	101	25	13	7
Adenocalymma contractum	(A.H. Gentry ex Hauk) L.G. Lohmann	Bignoniaceae	1a		revised.by.D.Cardoso.T.Särkinen	|	liana,liana/herbaceous vines				observed as treelet >4m	12
Adenolisianthus arboreus	(Spruce ex Progel) Gilg	Gentianaceae	1a			|	shrub, subshrub				<10cm s. Cardoso but retained, small tree possible	1
Adenophaedra grandifolia	(Klotzsch) Müll. Arg.	Euphorbiaceae	1a		revised.by.R.Riina	|	tree	1				66
Adenophaedra megalophylla	(Müll. Arg.) Müll. Arg.	Euphorbiaceae	3b			|	NA		1		Atlantic forest sensu Cardoso et al but collected in Amazon	9
Adenopodia floribunda	(Kleinhoonte) Brenan	Fabaceae	1a	1	revised.by.D.Cardoso.J.Iganci.H.C.Lima.T.D.Pennington.L.P.Queiroz	|	tree	1				15
Adiscanthus fusciflorus	Ducke	Rutaceae	1a		revised.by.J.R.Pirani	|	tree	1				130	3	3	6
Aegiphila alba	Moldenke	Lamiaceae	1a			|	tree	1
Aegiphila aracaensis	Aymard & Cuello	Lamiaceae	2a	1		|					Accepted by Reflora for Amazon.
Aegiphila bracteolosa	Moldenke	Lamiaceae	1a			|	tree	1				87
Aegiphila buchtienii	Moldenke	Lamiaceae	3b			|	NA					5
Aegiphila cordata	Poepp.	Lamiaceae	1a			|	climber					41
Aegiphila cordifolia	(Ruiz & Pav.) Moldenke	Lamiaceae	1a			|	tree	1				4
Aegiphila costaricensis	Moldenke	Lamiaceae	3b			|	NA					2
Aegiphila cuneata	Moldenke	Lamiaceae	1a			|	shrub, small tree					30
Aegiphila duckei	Moldenke	Lamiaceae	1a			|	tree	1			no coordinates	2
Aegiphila exiguiflora	Moldenke	Lamiaceae	1a			|	shrub, tree	1				5
Aegiphila floribunda	O. Moritz & Moldenke	Lamiaceae	3b			|	NA				collected in Brazilian Amazon without coordinates	1
Aegiphila glabrata	Moldenke	Lamiaceae	3b			|	NA					2
Aegiphila glomerata	Benth.	Lamiaceae	1a	1		|	tree	1				3
Aegiphila hoehnei	Moldenke	Lamiaceae	1a			|	climber					8
Aegiphila hystricina	G.A. Aymard & Cuello	Lamiaceae	1a			|	shrub					1
Aegiphila integrifolia	(Jacq.) B.D. Jacks.	Lamiaceae	1a			|	shrub, tree					465	32	16	7
Aegiphila laeta	Kunth	Lamiaceae	3b			|	NA					2
Aegiphila laevis	(Aubl.) J.F. Gmel.	Lamiaceae	1a			|	shrub, liana					78
Aegiphila laxiflora	Benth.	Lamiaceae	3b			|	NA					11
Aegiphila martinicensis	Jacq.	Lamiaceae	1a			|	shrub, tree, liana	1				159	3	3	6
Aegiphila membranacea	Turcz.	Lamiaceae	1a			|	shrub, tree	1				66	3	1	6
Aegiphila mollis	Kunth	Lamiaceae	2a			|	NA				Dry forest species wit several collections in Amazon. Accepted by Reflora for Amazon.	39
Aegiphila multiflora	Ruiz & Pav.	Lamiaceae	3b			|	NA				mainly high altitude records but 2 records in Beni	1
Aegiphila perplexa	Moldenke	Lamiaceae	3b			|	NA				Dry forest mainly but on edge with Amazon	1
Aegiphila quararibeana	Rueda	Lamiaceae	3b			|	NA					5
Aegiphila racemosa	Vell.	Lamiaceae	1a			|	shrub, liana					133	1	1	5
Aegiphila roraimensis	Moldenke	Lamiaceae	3b			|	NA				Guayana highlands species, but collected in lowlands	10
Aegiphila smithii	Moldenke	Lamiaceae	1a			|	climber					45
Aegiphila sordida	Moldenke	Lamiaceae	1a			|	tree	1				4
Aegiphila spicata	(Rusby) Moldenke	Lamiaceae	3b			|	NA					14
Aegiphila steinbachii	Moldenke	Lamiaceae	3b			|	NA				found close to PN Noel Kempff	1
Aegiphila sufflava	Moldenke	Lamiaceae	3b			|	NA					17
Aegiphila triflora	Moldenke	Lamiaceae	3b			|	NA					13	3	4
Aegiphila venezuelensis	Moldenke	Lamiaceae	1a			|	shrub, tree, subshrub	1			Guayana highlands species, but collected in lowlands	13
Aegiphila verticillata	Vell.	Lamiaceae	1a			|	shrub, tree, subshrub	1				70	2	1	5
Aegiphila vitelliniflora	Klotzsch ex Walp.	Lamiaceae	1a			|	shrub, tree, liana					37
Aeschynomene ciliata	Vogel	Fabaceae	1a	1	revised.by.D.Cardoso.J.Iganci.H.C.Lima.T.D.Pennington.L.P.Queiroz	|	shrub, small tree
Agarista duckei	(Huber) Judd	Ericaceae	1a			|	shrub, tree	1				9
Agarista oleifolia	(Cham.) G. Don	Ericaceae	2a			|	NA				Mata Atlantica, Cerrado, collected in ecotone with Amazon. Accepted by Reflora for Amazon.	1
Agonandra brasiliensis	Miers ex Benth. & Hook. f.	Opiliaceae	1a		revised.by.D.Cardoso	|	tree	1				115	323	129	8
Agonandra excelsa	Griseb.	Opiliaceae	2a			|	NA		1		Savanna, SDTF, Atlantic Forest sensu Cardoso et al but collected in Amazon. Accepted by Reflora for Amazon.	7	3	2	6
Agonandra peruviana	Hiepko	Opiliaceae	1a		revised.by.D.Cardoso	|	tree	1				22	27	17	7
Agonandra silvatica	Ducke	Opiliaceae	1a		revised.by.D.Cardoso	|	tree	1				131	152	97	8
Agouticarpa curviflora	(Dwyer) C.H. Perss.	Rubiaceae	1a		revised.by.C.M.Taylor	|	shrub, tree	1				49
Agouticarpa isernii	(Standl.) C.H. Perss.	Rubiaceae	1a		revised.by.C.M.Taylor	|	tree	1				46	16	10	6
Agouticarpa velutina	C.H. Perss.	Rubiaceae	1a		revised.by.C.M.Taylor	|	tree	1				17	1	1	5
Agouticarpa williamsii	(Standl.) C.H. Perss.	Rubiaceae	3b			|	NA		1		Central America and Pacific Western Colombia sensu Cardoso et al but collected in Amazon	2	3	2	6
Aguiaria excelsa	Ducke	Malvaceae	1a			|	tree	1				6
Aiouea angulata	Kosterm.	Lauraceae	1a		revised.by.P.L.R.Moraes.H.vanderWerf	|	tree	1				1	4	3	6
Aiouea benthamiana	Mez	Lauraceae	1a		revised.by.P.L.R.Moraes.H.vanderWerf	|	tree	1				5
Aiouea dubia	(Kunth) Mez	Lauraceae	1a		revised.by.P.L.R.Moraes.H.vanderWerf	|	tree	1				18
Aiouea grandifolia	van der Werff	Lauraceae	1a		revised.by.P.L.R.Moraes.H.vanderWerf	|	tree	1				26	72	54	8
Aiouea guianensis	Aubl.	Lauraceae	1a		revised.by.P.L.R.Moraes.H.vanderWerf	|	tree	1				91	11	9	7
Aiouea impressa	(Meisn.) Kosterm.	Lauraceae	1a		revised.by.P.L.R.Moraes.H.vanderWerf	|	tree	1				8	5	5	6
Aiouea laevis	(Mart.) Kosterm.	Lauraceae	1a		revised.by.P.L.R.Moraes.H.vanderWerf	|	tree	1				51	21	14	7
Aiouea lehmannii	(O.C. Schmidt) S.S. Renner	Lauraceae	2a			|	NA		1		Andes (west coast/slope, Colombia, Ecuador) sensu Cardoso et al but collected in Amazon. Accepted by Reflora for Amazon.	2
Aiouea longipetiolata	van der Werff	Lauraceae	1a		revised.by.P.L.R.Moraes.H.vanderWerf	|	tree	1				15	12	7	7
Aiouea maguireana	(C.K. Allen) S.S. Renner	Lauraceae	1a		revised.by.P.L.R.Moraes.H.vanderWerf	|	tree	1				56	26	13	7
Aiouea montana	(Sw.) R.Rohde	Lauraceae	1a	1	revised.by.P.L.R.Moraes.H.vanderWerf	|	tree	1				41	10	9	6
Aiouea myristicoides	Mez	Lauraceae	1a		revised.by.P.L.R.Moraes.H.vanderWerf	|	tree	1				36	191	48	7
Aiouea napoensis	(van der Werff) R.Rohde	Lauraceae	1a	1	revised.by.P.L.R.Moraes.H.vanderWerf	|	tree	1				13	7	4	6
Aiouea opaca	van der Werff	Lauraceae	1a		revised.by.P.L.R.Moraes.H.vanderWerf	|	tree	1				4	2	1	5
Aiouea piauhyensis	(Meisn.) Mez	Lauraceae	1a		revised.by.P.L.R.Moraes.H.vanderWerf	|	shrub, tree	1				14	5	3	7
Aiouea saligna	Meisn.	Lauraceae	1a		revised.by.P.L.R.Moraes.H.vanderWerf	|	tree	1				13	14	3	6
Aiouea tomentella	(Mez) S.S. Renner	Lauraceae	1a		revised.by.P.L.R.Moraes.H.vanderWerf	|	tree	1				6
Aiouea trinervis	Meisn.	Lauraceae	1a		revised.by.P.L.R.Moraes.H.vanderWerf	|	shrub, tree	1				106	12	8	7
Aiphanes aculeata	Willd.	Arecaceae	1a		revised.by.D.Cardoso	|	tree, palm	1
Aiphanes deltoidea	Burret	Arecaceae	1a	1	revised.by.D.Cardoso	|	palm tree	1
Aiphanes horrida	(Jacq.) Burret	Arecaceae	1b		revised.by.D.Cardoso	|	palm tree	1				33	1	1	6
Aiphanes ulei	(Dammer) Burret	Arecaceae	1a	1	revised.by.D.Cardoso	|	palm tree	1					15	2	7
Albertinia brasiliensis	Spreng.	Asteraceae	3b			|	shrub		1		non-Amazonian sensu Cardoso et al but collected in Amazon	2
Albizia barinensis	L. Cárdenas	Fabaceae	1a		revised.by.D.Cardoso.J.Iganci.H.C.Lima.T.D.Pennington.L.P.Queiroz	|	tree	1				1	108	8	8
Albizia carbonaria	Britton	Fabaceae	1a		revised.by.D.Cardoso.J.Iganci.H.C.Lima.T.D.Pennington.L.P.Queiroz	|	tree	1				3	1	1	6
Albizia decandra	(Ducke) Barneby & J.W. Grimes	Fabaceae	1a		revised.by.D.Cardoso.J.Iganci.H.C.Lima.T.D.Pennington.L.P.Queiroz	|	tree	1				16	93	13	7
Albizia duckeana	L. Rico	Fabaceae	1a		revised.by.D.Cardoso.J.Iganci.H.C.Lima.T.D.Pennington.L.P.Queiroz	|	tree	1				44	20	14	7
Albizia edwallii	(Hoehne) Barneby & J.W. Grimes	Fabaceae	3b			|	NA		1		Atlantic forest sensu Cardoso et al but collected in Amazon	2
Albizia glabripetala	(H.S. Irwin) G.P. Lewis & P.E. Owen	Fabaceae	1a		revised.by.D.Cardoso.J.Iganci.H.C.Lima.T.D.Pennington.L.P.Queiroz	|	tree	1				30	5	2	6
Albizia inundata	(Mart.) Barneby & J.W. Grimes	Fabaceae	2a			|	NA		1		Atlantic forest sensu Cardoso et al but collected in Amazon. Accepted by Reflora for Amazon.	26
Albizia multiflora	(Kunth) Barneby & J.W. Grimes	Fabaceae	1a		revised.by.D.Cardoso.J.Iganci.H.C.Lima.T.D.Pennington.L.P.Queiroz	|	tree	1				27	15	4	7
Albizia niopoides	(Spruce ex Benth.) Burkart	Fabaceae	1a		revised.by.D.Cardoso.J.Iganci.H.C.Lima.T.D.Pennington.L.P.Queiroz	|	tree	1				46	37	16	7
Albizia pistaciifolia	(Willd.) Barneby & J.W. Grimes	Fabaceae	3b			|	NA		1		SDTF (NW South America) sensu Cardoso et al but collected in Amazon	6
Albizia polycephala	(Benth.) Killip	Fabaceae	3b			|	NA		1		SDTF sensu Cardoso et al but collected in Amazon	6
Albizia subdimidiata	(Splitg.) Barneby & J.W. Grimes	Fabaceae	1a		revised.by.D.Cardoso.J.Iganci.H.C.Lima.T.D.Pennington.L.P.Queiroz	|	tree	1				173	45	15	7
Alchornea acutifolia	Müll. Arg.	Euphorbiaceae	1a		revised.by.R.Riina	|	tree	1				7
Alchornea castaneifolia	(Humb. & Bonpl. ex Willd.) A. Juss.	Euphorbiaceae	1a		revised.by.R.Riina	|	shrub, tree					61	78	13	8
Alchornea discolor	Poepp.	Euphorbiaceae	1a		revised.by.R.Riina	|	shrub, tree	1				521	714	158	8
Alchornea fluviatilis	Secco	Euphorbiaceae	1a		revised.by.R.Riina	|	shrub, tree	1				45	62	14	7
Alchornea glandulosa	Poepp.	Euphorbiaceae	1a		revised.by.R.Riina	|	tree	1				95	144	50	8
Alchornea grandiflora	Müll. Arg.	Euphorbiaceae	3b			|	NA		1		Andes, >1000 m sensu Cardoso et al but collected in Amazon	17	24	1	7
Alchornea grandis	Benth.	Euphorbiaceae	3a		new in ATDN since 2013	|	NA		1		Andes, >1000 m, lower elevations in Central America		2	2	6
Alchornea hilariana	Baill.	Euphorbiaceae	1a		revised.by.R.Riina	|	shrub, tree	1				5
Alchornea latifolia	Sw.	Euphorbiaceae	1a		revised.by.R.Riina	|	tree	1				42	54	13	7
Alchornea pearcei	Britton ex Rusby	Euphorbiaceae	3b			|	NA		1		Andes, >1200 m sensu Cardoso et al but collected in Amazon	3
Alchornea scandens	(Lour.) Muell.Arg.	Euphorbiaceae	3a			|	NA		1		Insufficiently known sensu Cardoso et al but collected in Amazon		1	1	5
Alchornea triplinervia	(Spreng.) Müll. Arg.	Euphorbiaceae	1a		revised.by.R.Riina	|	shrub, tree	1				281	457	97	8
Alchorneopsis floribunda	(Benth.) Müll. Arg.	Euphorbiaceae	1a		revised.by.R.Riina	|	tree	1				264	364	165	8
Aldina amazonica	M. Yu. Gontsch. & Yakovlev	Fabaceae	2a			|	tree				Accepted by Reflora for Amazon.
Aldina aquae-nigrae	M. Yu. Gontsch. & Yakovlev	Fabaceae	1b			|	tree				confirmed specimens in Amazonas (VE)
Aldina aurea	R.S. Cowan	Fabaceae	1a		revised.by.D.Cardoso.J.Iganci.H.C.Lima.T.D.Pennington.L.P.Queiroz	|	tree	1				2
Aldina barnebyana	M.Yu.Gontsch. & Yakovlev	Fabaceae	1a		revised.by.D.Cardoso.J.Iganci.H.C.Lima.T.D.Pennington.L.P.Queiroz	|	tree	1			no coordinates
Aldina berryi	R. S. Cowan & Steyerm	Fabaceae	1b			|	tree				Guayana species, 850 m
Aldina diplogyne	Stergios & Aymard	Fabaceae	3b			|	NA		1		Shrubby savanna on sandstone outcrops (Venezuelan Guayana Highlands) sensu Cardoso et al but collected in Amazon	1
Aldina discolor	Spruce ex Benth.	Fabaceae	1a		revised.by.D.Cardoso.J.Iganci.H.C.Lima.T.D.Pennington.L.P.Queiroz	|	tree	1				10	3	1	6
Aldina elliptica	R.S. Cowan	Fabaceae	1a		revised.by.D.Cardoso.J.Iganci.H.C.Lima.T.D.Pennington.L.P.Queiroz	|	tree	1				3
Aldina heterophylla	Spruce ex Benth.	Fabaceae	1a		revised.by.D.Cardoso.J.Iganci.H.C.Lima.T.D.Pennington.L.P.Queiroz	|	tree	1				74	990	56	9
Aldina insignis	(Benth.) Endl.	Fabaceae	1a		revised.by.D.Cardoso.J.Iganci.H.C.Lima.T.D.Pennington.L.P.Queiroz	|	tree	1				13	30	4	7
Aldina kunhardtiana	R.S. Cowan	Fabaceae	1a		revised.by.D.Cardoso.J.Iganci.H.C.Lima.T.D.Pennington.L.P.Queiroz	|	tree	1				13	93	10	8
Aldina latifolia	Spruce ex Benth.	Fabaceae	1a		revised.by.D.Cardoso.J.Iganci.H.C.Lima.T.D.Pennington.L.P.Queiroz	|	tree	1				102	579	25	8
Aldina macrophylla	Spruce ex Benth.	Fabaceae	1a		revised.by.D.Cardoso.J.Iganci.H.C.Lima.T.D.Pennington.L.P.Queiroz	|	tree	1				4	1	1	6
Aldina microphylla	M. Yu. Gontsch. & Yakovlev	Fabaceae	1a		revised.by.D.Cardoso.J.Iganci.H.C.Lima.T.D.Pennington.L.P.Queiroz	|	tree	1				11
Aldina occidentalis	Ducke	Fabaceae	1a		revised.by.D.Cardoso.J.Iganci.H.C.Lima.T.D.Pennington.L.P.Queiroz	|	tree	1				6
Aldina paulberryi	Aymard	Fabaceae	1a	1	revised.by.D.Cardoso.J.Iganci.H.C.Lima.T.D.Pennington.L.P.Queiroz	|	tree	1
Aldina petiolulata	R.S. Cowan	Fabaceae	1a		revised.by.D.Cardoso.J.Iganci.H.C.Lima.T.D.Pennington.L.P.Queiroz	|	tree	1			no coordinates	1
Aldina polyphylla	Ducke	Fabaceae	1a		revised.by.D.Cardoso.J.Iganci.H.C.Lima.T.D.Pennington.L.P.Queiroz	|	tree	1				3
Aldina reticulata	R.S. Cowan	Fabaceae	1a		revised.by.D.Cardoso.J.Iganci.H.C.Lima.T.D.Pennington.L.P.Queiroz	|	tree	1				6
Aldina speciosa	M.Yu.Gontsch. & Yakovlev	Fabaceae	1a		revised.by.D.Cardoso.J.Iganci.H.C.Lima.T.D.Pennington.L.P.Queiroz	|	tree	1
Aldina stergiosii	M.Yu.Gontsch. & Yakovlev	Fabaceae	1c	1	G.Aymard	|	tree				Accepted by Reflora for Amazon.
Aldina yapacanensis	R. S. Cowan	Fabaceae	1c	1	G.Aymard	|	tree
Alexa bauhiniiflora	Ducke	Fabaceae	1a		revised.by.D.Cardoso.J.Iganci.H.C.Lima.T.D.Pennington.L.P.Queiroz	|	tree	1				21
Alexa canaracunensis	Pittier	Fabaceae	1a		revised.by.D.Cardoso.J.Iganci.H.C.Lima.T.D.Pennington.L.P.Queiroz	|	tree	1				31	2	1	6
Alexa confusa	Pittier	Fabaceae	1a		revised.by.D.Cardoso.J.Iganci.H.C.Lima.T.D.Pennington.L.P.Queiroz	|	tree	1				16	348	12	8
Alexa cowanii	Yakovlev	Fabaceae	1a		revised.by.D.Cardoso.J.Iganci.H.C.Lima.T.D.Pennington.L.P.Queiroz	|	tree	1				4	74	1	7
Alexa grandiflora	Ducke	Fabaceae	1a		revised.by.D.Cardoso.J.Iganci.H.C.Lima.T.D.Pennington.L.P.Queiroz	|	tree	1				117	664	103	8
Alexa herminiana	N. Ramírez	Fabaceae	1a		revised.by.D.Cardoso.J.Iganci.H.C.Lima.T.D.Pennington.L.P.Queiroz	|	tree	1				2
Alexa imperatricis	(R.H. Schomb.) Baill.	Fabaceae	1a		revised.by.D.Cardoso.J.Iganci.H.C.Lima.T.D.Pennington.L.P.Queiroz	|	tree	1				48	1564	38	9
Alexa superba	R.S. Cowan	Fabaceae	1a		revised.by.D.Cardoso.J.Iganci.H.C.Lima.T.D.Pennington.L.P.Queiroz	|	tree	1				11
Alexa surinamensis	Yakovlev	Fabaceae	1a		revised.by.D.Cardoso.J.Iganci.H.C.Lima.T.D.Pennington.L.P.Queiroz	|	tree	1				1
Alexa wachenheimii	Benoist	Fabaceae	1a		revised.by.D.Cardoso.J.Iganci.H.C.Lima.T.D.Pennington.L.P.Queiroz	|	tree	1				98	26	8	6
Algernonia amazonica	(Emmerich) G.L. Webster	Euphorbiaceae	1a		revised.by.R.Riina	|	tree	1				2
Alibertia bertierifolia	K. Schum.	Rubiaceae	1a		revised.by.C.M.Taylor	|	shrub				<10cm s. Cardoso but retained	98	27	13	7
Alibertia claviflora	K.Schum.	Rubiaceae	1a	1	revised.by.C.M.Taylor	|	tree	1				44	42	19	7
Alibertia curviflora	K. Schum.	Rubiaceae	1a		revised.by.C.M.Taylor	|	tree	1				28	8	3	6
Alibertia duckeana	Delprete & Peerson	Rubiaceae	1b	1	Persson, C. H. & P.G. Delprete. 2017. The Alibertia Group (Gardenieae-Rubiaceae)--Part 1. Fl. Neotrop. Monogr. 119: 1–241.	|	shrub, tree				shrub, small tree!	12	1	1	5
Alibertia duckei	Standl.	Rubiaceae	1a		revised.by.C.M.Taylor	|	tree	1				2
Alibertia edulis	(Rich.) A. Rich. ex DC.	Rubiaceae	1a		revised.by.C.M.Taylor	|	shrub, tree	1				566	130	33	8
Alibertia iquitensis	Ducke	Rubiaceae	1a		revised.by.C.M.Taylor	|	shrub, tree
Alibertia itayensis	Standl.	Rubiaceae	1a		revised.by.C.M.Taylor	|	shrub, tree	1				7	11	9	6
Alibertia latifolia	(Benth.) K. Schum.	Rubiaceae	1a		revised.by.C.M.Taylor	|	tree	1				97	2	2	5
Alibertia obidensis	Huber	Rubiaceae	1a		revised.by.C.M.Taylor	|	shrub				<10cm s. Cardoso but retained	5
Alibertia patinoi	(Cuatrec.) Delprete & C.H. Perss.	Rubiaceae	3b			|	NA		1		Chocó, but name commonly mis-used for Alibertia claviflora sensu Cardoso et al but collected in Amazon	3
Alibertia pilosa	Krause	Rubiaceae	1a		revised.by.C.M.Taylor	|	shrub, small tree				<10cm s. Cardoso but retained	28	2	2	6
Alibertia sorbilis	Ducke	Rubiaceae	1a		revised.by.C.M.Taylor	|	tree	1				45	1	1	6
Alibertia stipularis	(Ducke) W. Schultze-Motel	Rubiaceae	1a		revised.by.C.M.Taylor	|	tree	1			no coordinates	8	3	2	6
Alibertia verticillata	(Ducke) W. Schultze-Motel	Rubiaceae	1a		revised.by.C.M.Taylor	|	tree	1				5
Allantoma decandra	(Ducke) S.A. Mori, Ya Y.Huang & Prance	Lecythidaceae	1a		revised.by.S.A.Mori	|	tree	1				203	495	160	8
Allantoma integrifolia	(Ducke) S.A. Mori, Ya Y.Huang & Prance	Lecythidaceae	1a		revised.by.S.A.Mori	|	tree	1				59	39	15	7
Allantoma kuhlmannii	(Ducke) S.A. Mori, Ya Y.Huang & Prance	Lecythidaceae	1a		revised.by.S.A.Mori	|	tree	1				2
Allantoma lineata	(Mart. & O. Berg) Miers	Lecythidaceae	1a		revised.by.S.A.Mori	|	tree	1				230	398	54	8
Allantoma pachyantha	(A.C. Sm.) S.A. Mori, Ya Y.Huang & Prance	Lecythidaceae	1a		revised.by.S.A.Mori	|	tree	1				4
Allantoma pauciramosa	(W. Rodrigues) S.A. Mori, Ya Y.Huang & Prance	Lecythidaceae	1a		revised.by.S.A.Mori	|	tree	1				18	1	1	6
Allantoma pluriflora	(Ducke) S.A. Mori, Ya Y.Huang & Prance	Lecythidaceae	1a		revised.by.S.A.Mori	|	tree	1				31	40	21	7
Allantoma uaupensis	(Spruce ex O. Berg) S.A. Mori, Ya Y.Huang & Prance	Lecythidaceae	1a		revised.by.S.A.Mori	|	tree	1				2
Allophylastrum frutescens	Acev.-Rodr.	Sapindaceae	1a			|	shrub, tree	1			no coordinates
Allophylus acutatus	Radlk.	Sapindaceae	2a			|	NA				Accepted by Reflora for Amazon.	3
Allophylus amazonicus	(Mart.) Radlk.	Sapindaceae	1a			|	shrub, tree	1				91	53	23	7
Allophylus amentaceus	Radlk.	Sapindaceae	3b			|	NA					2
Allophylus angustatus	(Triana & Planch.) Radlk.	Sapindaceae	1a			|	tree	1				6	9	9	6
Allophylus chrysoneurus	Radlk.	Sapindaceae	3b			|	NA				possibly synonym of A. racemosus Radlk.	1
Allophylus cinnamomeus	Radlk.	Sapindaceae	1a			|	tree	1				2
Allophylus densiflorus	Radlk.	Sapindaceae	3b			|	NA				no coordinates
Allophylus dioicus	Radlk.	Sapindaceae	1a			|	shrub, tree	1				3
Allophylus divaricatus	Radlk.	Sapindaceae	1a			|	shrub, tree	1				62	56	23	8
Allophylus edulis	(A. St.-Hil., A. Juss. & Cambess.) Hieron. ex Niederl.	Sapindaceae	1a			|	shrub, tree	1				50	2	1	5
Allophylus excelsus	(Triana & Planch.) Radlk.	Sapindaceae	1a			|	shrub, tree	1				12
Allophylus glabratus	Radlk.	Sapindaceae	1a			|	shrub, tree	1				160	128	50	7
Allophylus guaraniticus	Radlk.	Sapindaceae	3b			|	NA				no coordinates	2
Allophylus heterophyllus	Radlk.	Sapindaceae	3b			|	NA				Ind in Amazon det by P. Acevedo-R	1
Allophylus incanus	Radlk.	Sapindaceae	1a			|	tree	1				10	5	2	6
Allophylus latifolius	Huber	Sapindaceae	1a			|	shrub, tree	1				26	43	25	7
Allophylus leiophloeus	Radlk.	Sapindaceae	1a			|	tree	1				9
Allophylus leucoclados	Radlk.	Sapindaceae	3b			|	NA		1		Atlantic forest sensu Cardoso et al but collected in Amazon	5
Allophylus loretensis	Standl. ex J.F. Macbr.	Sapindaceae	1a			|	shrub, tree	1				25	24	9	7
Allophylus mollis	(Kunth) Radlk.	Sapindaceae	3b			|	NA					2	2	2	5
Allophylus multicostatas	A.H. Gentry	Sapindaceae	1a			|	tree	1			no coordinates
Allophylus nitidulus	(Triana & Planch.) Radlk.	Sapindaceae	1a	1		|	tree	1
Allophylus paniculatus	(Poepp.) Radlk.	Sapindaceae	1a			|	tree	1				9	57	18	7
Allophylus pauciflorus	Radlk.	Sapindaceae	2a			|	NA				Accepted by Reflora for Amazon.	2	1	1	6
Allophylus peruvianus	Radlk.	Sapindaceae	1a			|	shrub, tree	1				6
Allophylus petiolulatus	Radlk.	Sapindaceae	3b			|	NA					6	1	1	6
Allophylus pilosus	(J.F. Macbr.) A.H. Gentry	Sapindaceae	1a			|	shrub, tree	1				104	20	14	7
Allophylus puberulus	Radlk.	Sapindaceae	1a			|	shrub, tree	1				4
Allophylus punctatus	(Poepp.) Radlk.	Sapindaceae	1a			|	shrub, tree	1				79	46	22	7
Allophylus racemosus	Sw.	Sapindaceae	1a			|	shrub, tree	1				53	14	5	7
Allophylus robustus	Radlk.	Sapindaceae	1a			|	tree	1				27	4	4	6
Allophylus scrobiculatus	(Poepp.) Radlk.	Sapindaceae	2a			|	NA				Accepted by Reflora for Amazon.	21	159	19	8
Allophylus semidentatus	(Miq.) Radlk.	Sapindaceae	1a			|	tree	1				12
Allophylus stenodictyus	Radlk.	Sapindaceae	1a			|	tree	1				4
Allophylus strictus	Radlk.	Sapindaceae	1a			|	shrub, tree	1				78	1	1	6
Alseis blackiana	Hemsl.	Rubiaceae	3b			|	NA		1		Andes (West coast/slope, Chocó), Central America (but this name was often used in Amazon misidentifications) sensu Cardoso et al but collected in Amazon	2	31	9	7
Alseis eggersii	Standl.	Rubiaceae	2a			|	NA		1		western Ecuador in dry fores sensu Cardoso et al but collected in Amazon. Accepted by Reflora for Amazon.	6	2	2	6
Alseis floribunda	Schott	Rubiaceae	2b			|	NA		1		Andes (West coast/slope, Chocó), Central America (but this name was often used in Amazon misidentifications) sensu Cardoso et al but collected in Amazon. Accepted by Reflora for Amazon.	8	26	5	7
Alseis labatioides	H. Karst. ex K. Schum.	Rubiaceae	1a		revised.by.C.M.Taylor	|	tree	1				17	162	28	8
Alseis latifolia	Gleason	Rubiaceae	1a		revised.by.C.M.Taylor	|	tree	1				4
Alseis longifolia	Ducke	Rubiaceae	1a		revised.by.C.M.Taylor	|	tree	1				43	14	3	7
Alseis lugonis	L. Andersson	Rubiaceae	1a		revised.by.C.M.Taylor	|	tree	1				9	82	17	7
Alseis microcarpa	Standl. & Steyerm.	Rubiaceae	1a		revised.by.C.M.Taylor	|	tree	1				7	53	21	7
Alseis mutisii	Moldenke	Rubiaceae	3b			|	NA		1		coastal northern South America and Magdalena Valley sensu Cardoso et al but collected in Amazon	3
Alseis peruviana	Standl.	Rubiaceae	1a		revised.by.C.M.Taylor	|	tree	1				12	40	5	8
Alseis pickelii	Pilger & Schmale	Rubiaceae	3a			|	NA		1		eastern Brazil (Atlantic coast) sensu Cardoso et al but collected in Amazon		1	1	6
Alseis reticulata	Pilg. & Schmale	Rubiaceae	1a		revised.by.C.M.Taylor	|	tree	1				11	27	4	7
Alseis smithii	Standl.	Rubiaceae	1a		revised.by.C.M.Taylor	|	tree	1				15
Amaioua brevidentata	Steyerm.	Rubiaceae	3b			|	NA		1		coastal northern South American (Venezuela) (plus some misidentifications) sensu Cardoso et al but collected in Amazon	8
Amaioua contracta	Standl.	Rubiaceae	1a		revised.by.C.M.Taylor	|	shrub, tree	1				5	1	1	5
Amaioua glomerulata	(Lam. ex Poir.) Delprete & C.H. Perss.	Rubiaceae	1a		revised.by.C.M.Taylor	|	shrub, tree				French Guiana list	178	417	109	8
Amaioua guianensis	Aubl.	Rubiaceae	1a		revised.by.C.M.Taylor	|	shrub, tree	1				558	1749	246	9
Amaioua intermedia	Mart.	Rubiaceae	2a			|	NA		1		eastern Brazil (plus some misidentifications), seasonal forest sensu Cardoso et al but collected in Amazon. Accepted by Reflora for Amazon.	21
Amaioua monteiroi	Standl.	Rubiaceae	1a		revised.by.C.M.Taylor	|	tree	1				3
Amanoa almerindae	Leal	Phyllanthaceae	1a		revised.by.R.Riina	|	tree	1				14
Amanoa congesta	W.J. Hayden	Phyllanthaceae	1a		revised.by.R.Riina	|	tree	1				28	9	5	6
Amanoa cupatensis	Huber	Phyllanthaceae	1a		revised.by.R.Riina	|	shrub, tree	1				3
Amanoa glaucophylla	Müll. Arg.	Phyllanthaceae	1a		revised.by.R.Riina	|	shrub, tree	1				7
Amanoa gracillima	W.J. Hayden	Phyllanthaceae	1a		revised.by.R.Riina	|	tree	1				22	71	3	8
Amanoa guianensis	Aubl.	Phyllanthaceae	1a		revised.by.R.Riina	|	shrub, tree	1				392	472	53	8
Amanoa marapiensis	Secco	Phyllanthaceae	1a		revised.by.R.Riina	|	tree	1			no coordinates
Amanoa nanayensis	W.J. Hayden	Phyllanthaceae	1a		revised.by.R.Riina	|	shrub, tree	1				18	6	3	6
Amanoa neglecta	W.J. Hayden	Phyllanthaceae	1a		revised.by.R.Riina	|	shrub, tree	1				4	1	1	5
Amanoa oblongifolia	Müll. Arg.	Phyllanthaceae	1a		revised.by.R.Riina	|	tree	1				132	775	41	8
Amanoa sinuosa	W.J. Hayden	Phyllanthaceae	1a		revised.by.R.Riina	|	tree	1				6	2	1	6
Amanoa steyermarkii	Jabl.	Phyllanthaceae	3b			|	NA		1		Tepui, above 1500 m elevation sensu Cardoso et al but collected in Amazon	5
Ambelania acida	Aubl.	Apocynaceae	1a		revised.by.A.Rapini.W.D.Stevens	|	tree	1				448	614	235	8
Ambelania duckei	Markgr.	Apocynaceae	1a		revised.by.A.Rapini.W.D.Stevens	|	tree	1				77	59	20	7
Ambelania occidentalis	Zarucchi	Apocynaceae	1a		revised.by.A.Rapini.W.D.Stevens	|	tree	1				34	4	3	6
Amburana acreana	(Ducke) A.C.Sm.	Fabaceae	1a	1	revised.by.D.Cardoso.J.Iganci.H.C.Lima.T.D.Pennington.L.P.Queiroz	|	tree	1	1			49	53	15	7
Ammandra decasperma	O.F. Cook	Arecaceae	3b			|	NA		1		Andes (west coast/slope, Chocó) sensu Cardoso et al but collected in Amazon	10
Ampelocera edentula	Kuhlm.	Ulmaceae	1a		revised.by.A.F.P.Machado	|	tree	1				224	636	293	8
Ampelocera glabra	Kuhlm.	Ulmaceae	3b			|	NA		1		Atlantic forest sensu Cardoso et al but collected in Amazon	3
Ampelocera longissima	Todzia	Ulmaceae	1a		revised.by.A.F.P.Machado	|	tree	1				12	14	10	6
Ampelocera ruizii	Klotzsch	Ulmaceae	1a		revised.by.A.F.P.Machado	|	tree	1				54	265	57	8
Ampelozizyphus amazonicus	Ducke	Rhamnaceae	1a	1		|	shrub				Shrub-liana, possibly small tree
Ampelozizyphus kuripacorum	Aymard & Castro-Lima	Rhamnaceae	3b	1	new 2015	|	NA				Guianía Department, Venezuela	2
Amphidasya colombiana	(Standl.) Steyerm.	Rubiaceae	1a		revised.by.C.M.Taylor	|	subshrub				<10cm s. Cardoso but retained	1
Amphidasya neblinae	Steyerm.	Rubiaceae	1a		revised.by.C.M.Taylor	|	shrub, subshrub				<10cm s. Cardoso but retained	4
Amphiodon effusus	Huber	Fabaceae	1a		revised.by.D.Cardoso.J.Iganci.H.C.Lima.T.D.Pennington.L.P.Queiroz	|	tree	1				222	1531	136	9
Amphirrhox longifolia	(A. St.-Hil.) Spreng.	Violaceae	1a		revised.by.D.Cardoso	|	shrub, tree	1				509	407	102	8
Amyris amazonica	Cornejo & Kallunki	Rutaceae	1a		revised.by.J.R.Pirani	|	tree	1			Type specimen Cerón 50666, 00°24'S 76°32'W (QAP, QCNE)	3
Amyris crebrinervis	Gereau	Rutaceae	1a		revised.by.J.R.Pirani	|	tree	1				1
Amyris ignea	Steyerm.	Rutaceae	1c	1	G.Aymard	|
Amyris macrocarpa	Gereau	Rutaceae	1a		revised.by.J.R.Pirani	|	tree	1				12	7	5	6
Amyris pinnata	Kunth	Rutaceae	1a		revised.by.J.R.Pirani	|	tree	1
Anacardium amapaense	J.D. Mitch.	Anacardiaceae	1a		revised.by.J.Mitchell	|	tree	1				14	2	1	6
Anacardium corymbosum	Barb. Rodr.	Anacardiaceae	2a			|	NA		1		Cerrado, S Mato Grosso sensu Cardoso et al but collected in Amazon. Accepted by Reflora for Amazon.	8
Anacardium excelsum	(Kunth) Skeels	Anacardiaceae	3b			|	NA		1		Andes (West coast/slope), Caribbean & coastal northern South America (Venezuela, Colombia) sensu Cardoso et al but collected in Amazon	2	14	4	7
Anacardium giganteum	W. Hancock ex Engl.	Anacardiaceae	1a		revised.by.J.Mitchell	|	tree	1				184	300	153	8
Anacardium microsepalum	Loes.	Anacardiaceae	1a		revised.by.J.Mitchell	|	tree	1				26	10	6	7
Anacardium nanum	A. St.-Hil.	Anacardiaceae	3b			|	NA		1		Cerrado, C Brazil sensu Cardoso et al but collected in Amazon	2
Anacardium negrense	Pires & Fróes	Anacardiaceae	1a	1	revised.by.J.Mitchell	|	tree	1
Anacardium occidentale	L.	Anacardiaceae	1a	1	revised.by.J.Mitchell	|	tree	1					12	6	6
Anacardium parvifolium	Ducke	Anacardiaceae	1a		revised.by.J.Mitchell	|	tree	1				53	227	105	8
Anacardium spruceanum	Benth. ex Engl.	Anacardiaceae	1a		revised.by.J.Mitchell	|	tree	1				199	310	145	8
Anadenanthera colubrina	(Vell.) Brenan	Fabaceae	3b			|	NA		1		SDTF sensu Cardoso et al but collected in Amazon	59	383	25	8
Anadenanthera peregrina	(L.) Speg.	Fabaceae	1a		revised.by.D.Cardoso.J.Iganci.H.C.Lima.T.D.Pennington.L.P.Queiroz	|	tree	1		1	Widely cultivated; from West Indies	147	9	5	7
Anaueria brasiliensis	Kosterm.	Lauraceae	1a		revised.by.P.L.R.Moraes.H.vanderWerf	|	tree	1				65	206	51	8
Anaxagorea acuminata	(Dunal) A. DC.	Annonaceae	1a		revised.by.R.MelloSilva	|	tree	1				199	158	38	7
Anaxagorea angustifolia	Timmerman	Annonaceae	1a		revised.by.R.MelloSilva	|	tree	1				9	8	1	7
Anaxagorea brachycarpa	R.E. Fr.	Annonaceae	1a		revised.by.R.MelloSilva	|	tree	1				74	7	5	7
Anaxagorea brevipedicellata	Timmerman	Annonaceae	1a		revised.by.R.MelloSilva	|	tree	1				21
Anaxagorea brevipes	Benth.	Annonaceae	1a		revised.by.R.MelloSilva	|	tree	1				271	243	51	8
Anaxagorea crassipetala	Hemsl.	Annonaceae	1a		revised.by.R.MelloSilva	|	tree	1				10
Anaxagorea dolichocarpa	Sprague & Sandwith	Annonaceae	1a		revised.by.R.MelloSilva	|	tree	1				702	208	40	8
Anaxagorea floribunda	Timmerman	Annonaceae	1a		revised.by.R.MelloSilva	|	tree	1				8
Anaxagorea gigantophylla	R.E. Fr.	Annonaceae	1a		revised.by.R.MelloSilva	|	tree	1				10
Anaxagorea inundata	P.E. Berry & R.B. Mill.	Annonaceae	1a		revised.by.R.MelloSilva	|	shrub				<10cm s. Cardoso but retained	2
Anaxagorea macrantha	R.E. Fr.	Annonaceae	1a		revised.by.R.MelloSilva	|	tree	1				4
Anaxagorea manausensis	Timmerman	Annonaceae	1a		revised.by.R.MelloSilva	|	tree	1				25	4	2	6
Anaxagorea pachypetala	(Diels) R.E. Fr.	Annonaceae	1a		revised.by.R.MelloSilva	|	tree	1				1
Anaxagorea petiolata	R.E. Fr.	Annonaceae	1a		revised.by.R.MelloSilva	|	tree	1				42
Anaxagorea phaeocarpa	Mart.	Annonaceae	1a		revised.by.R.MelloSilva	|	tree	1				173	16	10	7
Anaxagorea prinoides	(Dunal) A. DC.	Annonaceae	1a		revised.by.R.MelloSilva	|	shrub, tree	1				102
Anaxagorea rufa	Timmerman	Annonaceae	1a		revised.by.R.MelloSilva	|	tree	1				66	6	3	7
Andira anthelmia	(Vell.) J.F. Macbr.	Fabaceae	3b			|	NA		1		Atlantic forest sensu Cardoso et al but collected in Amazon	4
Andira cordata	Arroyo ex R.T. Penn. & H.C. Lima	Fabaceae	2b			|	NA		1		Cerrado sensu Cardoso et al but collected in Amazon. Accepted by Reflora for Amazon.	6	52	2	7
Andira coriacea	Pulle	Fabaceae	1a		revised.by.D.Cardoso.J.Iganci.H.C.Lima.T.D.Pennington.L.P.Queiroz	|	tree	1				103	101	33	7
Andira cujabensis	Benth.	Fabaceae	2a			|	NA		1		Cerrado sensu Cardoso et al but collected in Amazon. Accepted by Reflora for Amazon.	45	1	1	5
Andira fraxinifolia	Benth.	Fabaceae	3b			|	NA		1		Atlantic forest sensu Cardoso et al but collected in Amazon	4	49	5	8
Andira grandistipula	Amshoff	Fabaceae	1a		revised.by.D.Cardoso.J.Iganci.H.C.Lima.T.D.Pennington.L.P.Queiroz	|	tree	1				9
Andira humilis	Mart. ex Benth.	Fabaceae	2a			|	NA		1		Savanna sensu Cardoso et al but collected in Amazon. Accepted by Reflora for Amazon.	10
Andira inermis	(Wright) DC.	Fabaceae	1a		revised.by.D.Cardoso.J.Iganci.H.C.Lima.T.D.Pennington.L.P.Queiroz	|	tree	1				263	201	102	8
Andira legalis	(Vell.) Toledo	Fabaceae	3a		new in ATDN since 2013, Flora OK	|	NA						5	3	6
Andira macrocarpa	R.T. Penn.	Fabaceae	1a		revised.by.D.Cardoso.J.Iganci.H.C.Lima.T.D.Pennington.L.P.Queiroz	|	tree	1				1	9	6	6
Andira macrothyrsa	Ducke	Fabaceae	1a		revised.by.D.Cardoso.J.Iganci.H.C.Lima.T.D.Pennington.L.P.Queiroz	|	tree	1				43	30	17	7
Andira micrantha	Ducke	Fabaceae	1a		revised.by.D.Cardoso.J.Iganci.H.C.Lima.T.D.Pennington.L.P.Queiroz	|	tree	1				51	283	128	8
Andira multistipula	Ducke	Fabaceae	1a		revised.by.D.Cardoso.J.Iganci.H.C.Lima.T.D.Pennington.L.P.Queiroz	|	tree	1				55	33	23	7
Andira parviflora	Ducke	Fabaceae	1a		revised.by.D.Cardoso.J.Iganci.H.C.Lima.T.D.Pennington.L.P.Queiroz	|	tree	1				69	135	60	8
Andira praecox	Arroyo ex R.T. Penn.	Fabaceae	1a		revised.by.D.Cardoso.J.Iganci.H.C.Lima.T.D.Pennington.L.P.Queiroz	|	tree	1				6
Andira surinamensis	(Bondt) Splitg. ex Pulle	Fabaceae	1a		revised.by.D.Cardoso.J.Iganci.H.C.Lima.T.D.Pennington.L.P.Queiroz	|	shrub, tree	1				260	200	81	8
Andira taurotesticulata	R.T. Penn.	Fabaceae	1a		revised.by.D.Cardoso.J.Iganci.H.C.Lima.T.D.Pennington.L.P.Queiroz	|	tree	1				3
Andira tervequinata	R.T. Penn., G.A. Aymard & Cuello	Fabaceae	1a		revised.by.D.Cardoso.J.Iganci.H.C.Lima.T.D.Pennington.L.P.Queiroz	|	tree	1				4
Andira trifoliolata	Ducke	Fabaceae	1a		revised.by.D.Cardoso.J.Iganci.H.C.Lima.T.D.Pennington.L.P.Queiroz	|	tree	1				31	78	36	8
Andira unifoliolata	Ducke	Fabaceae	1a		revised.by.D.Cardoso.J.Iganci.H.C.Lima.T.D.Pennington.L.P.Queiroz	|	tree	1				76	345	119	8
Andira vermifuga	Mart. ex Benth.	Fabaceae	1a		revised.by.D.Cardoso.J.Iganci.H.C.Lima.T.D.Pennington.L.P.Queiroz	|	tree	1				24	3	1	5
Andira villosa	Kleinhoonte	Fabaceae	3b			|	NA				name retained, OK in IPNI, but perhaps other genus	4
Androcalymma glabrifolium	Dwyer	Fabaceae	1a		revised.by.D.Cardoso.J.Iganci.H.C.Lima.T.D.Pennington.L.P.Queiroz	|	tree	1				4
Angostura alipes	Kallunki	Rutaceae	1a		revised.by.J.R.Pirani	|	tree	1				2
Angostura bracteata	(Nees & Mart.) Kallunki	Rutaceae	3b			|	NA		1		Atlantic forest sensu Cardoso et al but collected in Amazon	2
Angostura longiflora	(K. Krause) Kallunki	Rutaceae	1a		revised.by.J.R.Pirani	|	tree	1				12	6	2	6
Angostura quinquefolia	Kallunki	Rutaceae	1a		revised.by.J.R.Pirani	|	tree	1				4
Angostura simplex	Kallunki	Rutaceae	1a		revised.by.J.R.Pirani	|	tree	1				2	19	8	7
Angostura trifoliata	(Willd.) T.S. Elias	Rutaceae	1a		revised.by.J.R.Pirani	|	tree	1				12	2	2	6
Angostylis longifolia	Benth.	Euphorbiaceae	1a		revised.by.R.Riina	|	shrub				<10cm s. Cardoso but retained	4
Aniba affinis	(Meisn.) Mez	Lauraceae	1a		revised.by.P.L.R.Moraes.H.vanderWerf	|	tree	1				86	42	12	7
Aniba bracteata	(Nees) Mez	Lauraceae	3b			|	NA		1		Central America sensu Cardoso et al but collected in Amazon	2	1	1	6
Aniba burchellii	Kosterm.	Lauraceae	1a		revised.by.P.L.R.Moraes.H.vanderWerf	|	tree	1				100	158	52	8
Aniba canelilla	(Kunth) Mez	Lauraceae	1a		revised.by.P.L.R.Moraes.H.vanderWerf	|	tree	1				181	586	130	8
Aniba cinnamomiflora	C.K. Allen	Lauraceae	1a		revised.by.P.L.R.Moraes.H.vanderWerf	|	tree	1				4
Aniba citrifolia	(Nees) Mez	Lauraceae	1a		revised.by.P.L.R.Moraes.H.vanderWerf	|	tree	1				186	127	53	8
Aniba coto	(Rusby) Kosterm.	Lauraceae	1a		revised.by.P.L.R.Moraes.H.vanderWerf	|	tree	1				1	6	4	6
Aniba cylindriflora	Kosterm.	Lauraceae	1a		revised.by.P.L.R.Moraes.H.vanderWerf	|	tree	1				61	62	19	7
Aniba desertorum	(Nees) Mez	Lauraceae	2b			|	NA		1		Cerrado, Caatinga sensu Cardoso et al but collected in Amazon. Accepted by Reflora for Amazon.	3
Aniba excelsa	Kosterm.	Lauraceae	1a		revised.by.P.L.R.Moraes.H.vanderWerf	|	tree	1				15	38	15	7
Aniba ferrea	Kubitzki	Lauraceae	1a		revised.by.P.L.R.Moraes.H.vanderWerf	|	tree	1				42	40	22	7
Aniba ferruginea	Kubitzki	Lauraceae	1a		revised.by.P.L.R.Moraes.H.vanderWerf	|	tree	1				2
Aniba firmula	(Nees & Mart.) Mez	Lauraceae	2a			|	NA		1		Southeastern Brazil sensu Cardoso et al but collected in Amazon. Accepted by Reflora for Amazon.	17	65	36	7
Aniba guianensis	Aubl.	Lauraceae	1a		revised.by.P.L.R.Moraes.H.vanderWerf	|	tree	1				182	317	87	8
Aniba heringeri	Vattimo	Lauraceae	2a			|	NA		1		seasonal vegetation sensu Cardoso et al but collected in Amazon. Accepted by Reflora for Amazon.	5
Aniba heterotepala	van der Werff	Lauraceae	1a		revised.by.P.L.R.Moraes.H.vanderWerf	|	tree	1				4
Aniba hostmanniana	(Nees) Mez	Lauraceae	1a		revised.by.P.L.R.Moraes.H.vanderWerf	|	tree	1				213	178	92	8
Aniba hypoglauca	Sandwith	Lauraceae	1a		revised.by.P.L.R.Moraes.H.vanderWerf	|	tree	1				19	59	19	7
Aniba inaequabilis	Da Matta	Lauraceae	1a	1	revised.by.P.L.R.Moraes.H.vanderWerf	|	tree	1
Aniba intermedia	(Meisn.) Mez	Lauraceae	2a			|	NA		1		Atlantic forest sensu Cardoso et al but confirmed collections (Reflora) in Amazon. Accepted by Reflora for Amazon.	1
Aniba jenmanii	Mez	Lauraceae	1a		revised.by.P.L.R.Moraes.H.vanderWerf	|	shrub, tree	1				35	11	8	6
Aniba kappleri	Mez	Lauraceae	1a		revised.by.P.L.R.Moraes.H.vanderWerf	|	tree	1				39	74	31	7
Aniba lancifolia	Kubitzki & W. Rodrigues	Lauraceae	1a		revised.by.P.L.R.Moraes.H.vanderWerf	|	shrub, tree	1				20
Aniba megaphylla	Mez	Lauraceae	1a		revised.by.P.L.R.Moraes.H.vanderWerf	|	shrub, tree					114	18	15	7
Aniba muca	(Ruiz & Pav.) Mez	Lauraceae	1a		revised.by.P.L.R.Moraes.H.vanderWerf	|	tree	1				4
Aniba panurensis	(Meisn.) Mez	Lauraceae	1a		revised.by.P.L.R.Moraes.H.vanderWerf	|	tree	1				354	163	66	8
Aniba parviflora	(Meisn.) Mez	Lauraceae	1a		revised.by.P.L.R.Moraes.H.vanderWerf	|	tree	1				156	205	80	8
Aniba percoriacea	C.K. Allen	Lauraceae	1a		revised.by.P.L.R.Moraes.H.vanderWerf	|	tree	1				9
Aniba permollis	(Nees) Mez	Lauraceae	1a		revised.by.P.L.R.Moraes.H.vanderWerf	|	tree	1				17	7	4	7
Aniba perutilis	Hemsl.	Lauraceae	1a		revised.by.P.L.R.Moraes.H.vanderWerf	|	tree	1				8	4	3	6
Aniba pilosa	van der Werff	Lauraceae	1a		revised.by.P.L.R.Moraes.H.vanderWerf	|	tree	1				4
Aniba puchury-minor	(Mart.) Mez	Lauraceae	1a		revised.by.P.L.R.Moraes.H.vanderWerf	|	tree	1				41	154	40	8
Aniba riparia	(Nees) Mez	Lauraceae	1a		revised.by.P.L.R.Moraes.H.vanderWerf	|	tree	1				100	114	41	8
Aniba robusta	(Klotzsch & H. Karst.) Mez	Lauraceae	3b			|	NA		1		coastal northern South American (Venezuela) sensu Cardoso et al but collected in Amazon	3
Aniba rosiodora	Ducke	Lauraceae	1a	1	revised.by.P.L.R.Moraes.H.vanderWerf	|	tree	1			French Guiana list	222	65	40	7
Aniba santalodora	Ducke	Lauraceae	1a		revised.by.P.L.R.Moraes.H.vanderWerf	|	tree	1				17	24	7	7
Aniba simulans	Allen	Lauraceae	1a	1	revised.by.P.L.R.Moraes.H.vanderWerf	|	tree	1
Aniba taubertiana	Mez	Lauraceae	1a		revised.by.P.L.R.Moraes.H.vanderWerf	|	tree	1				82	92	61	7
Aniba terminalis	Ducke	Lauraceae	1a		revised.by.P.L.R.Moraes.H.vanderWerf	|	tree	1				65	94	46	8
Aniba vaupesiana	Kubitzki	Lauraceae	1a		revised.by.P.L.R.Moraes.H.vanderWerf	|	tree	1				2	3	2	6
Aniba williamsii	O.C. Schmidt	Lauraceae	1a		revised.by.P.L.R.Moraes.H.vanderWerf	|	tree	1				142	144	83	8
Anisocapparis speciosa	(Griseb.) Cornejo & Iltis	Capparaceae	3a		new in ATDN since 2013, Flora OK	|	NA		1		inter-Andean SDTF, > 1000 m		4	1	6
Anisophyllea guianensis	Sandwith	Anisophylleaceae	1a			|	tree	1				27	152	17	8
Anisophyllea manausensis	Pires & W. Rodrigues	Anisophylleaceae	1a			|	tree	1				42	109	58	7
Annona acutiflora	Mart.	Annonaceae	3b			|	NA		1		Atlantic forest sensu Cardoso et al but collected in Amazon	1
Annona amazonica	R.E. Fr.	Annonaceae	1a		revised.by.R.MelloSilva	|	tree	1				51	19	16	7
Annona ambotay	Aubl.	Annonaceae	1a		revised.by.R.MelloSilva	|	tree	1				298	136	68	8
Annona andicola	(Maas & Westra) H. Rainer	Annonaceae	3b			|	NA		1		Andes sensu Cardoso et al but collected in Amazon	4
Annona angustifolia	Huber	Annonaceae	1a		revised.by.R.MelloSilva	|	tree	1				3
Annona annonoides	(R.E. Fr.) Maas & Westra	Annonaceae	1a		revised.by.R.MelloSilva	|	tree	1				7
Annona asplundiana	R.E. Fr.	Annonaceae	1a		revised.by.R.MelloSilva	|	tree	1				10	1	1	6
Annona atabapensis	Kunth	Annonaceae	1a		revised.by.R.MelloSilva	|	shrub					2
Annona boliviana	(R.E. Fr.) H. Rainer	Annonaceae	3b			|	NA		1		Montane forests, predominatly at 1000-2000 m sensu Cardoso et al but collected in Amazon	10
Annona burchellii	R.E. Fr.	Annonaceae	2b			|	NA		1		Cerrado sensu Cardoso et al but collected in Amazon. Accepted by Reflora for Amazon.	1
Annona cacans	Warm.	Annonaceae	3b			|	NA		1		non-Amazonian sensu Cardoso et al but collected in Amazon	2
Annona calcarata	(R.E. Fr.) H. Rainer	Annonaceae	1a		revised.by.R.MelloSilva	|	tree	1				8
Annona cascarilloides	C. Wright ex Griseb.	Annonaceae	3b			|	NA		1		Caribbean sensu Cardoso et al but collected in Amazon	9
Annona centrantha	(R.E. Fr.) H. Rainer	Annonaceae	1a		revised.by.R.MelloSilva	|	tree	1				10	2	2	6
Annona cherimola	Mill.	Annonaceae	2a		revised by J.E. Guevara Andino	|	NA		1		retain, several collections in Amazon	1
Annona cherimolioides	Triana & Planch.	Annonaceae	3a	1	new in ATDN since 2013	|	NA				strictly Andean species		25	13	7
Annona cordifolia	(SzyszyÅ‚.) R.E. Fr.	Annonaceae	1a		revised.by.R.MelloSilva	|	shrub, small tree					17
Annona coriacea	Mart.	Annonaceae	2a		cerrado tree, not reported to exceed 4m (see http://cerrado.rbge.org.uk/cerrado/index.php); but Lorenzi: 20-30 cm dbh	|	NA		1		rocky fields, cerrado sensu Cardoso et al but collected in Amazon, tree > 20cm dbh. Accepted by Reflora for Amazon.	60	2	1	5
Annona cornifolia	A. St.-Hil.	Annonaceae	2a			|	shrub		1		Cerrado sensu Cardoso et al but collected in Amazon. Accepted by Reflora for Amazon.	7
Annona crassiflora	Mart.	Annonaceae	2a			|	NA		1		Pantanal, Cerrado sensu Cardoso et al but collected in Amazon. Accepted by Reflora for Amazon.	13
Annona cuspidata	(Mart.) H. Rainer	Annonaceae	1a		revised.by.R.MelloSilva	|	tree	1				122	21	12	7
Annona deminuta	R.E. Fr.	Annonaceae	1a		revised.by.R.MelloSilva	|	tree	1				16
Annona densicoma	Mart.	Annonaceae	1a		revised.by.R.MelloSilva	|	tree	1				99	178	16	8
Annona dioica	A. St.-Hil.	Annonaceae	2a			|	NA		1		non-Amazonian sensu Cardoso et al but collected in Amazon. Accepted by Reflora for Amazon.	27
Annona dolabripetala	Raddi	Annonaceae	3b			|	NA		1		non-Amazonian sensu Cardoso et al but collected in Amazon	6
Annona dolichopetala	(R.E. Fr.) H. Rainer	Annonaceae	1a		revised.by.R.MelloSilva	|	tree	1				11	24	9	6
Annona dolichophylla	R.E. Fr.	Annonaceae	1a		revised.by.R.MelloSilva	|	tree	1				32	24	17	7
Annona duckei	Diels	Annonaceae	1a		revised.by.R.MelloSilva	|	tree	1				29	35	22	7
Annona echinata	Dunal	Annonaceae	1a		revised.by.R.MelloSilva	|	shrub, tree	1				38
Annona edulis	(Triana & Planch.) H. Rainer	Annonaceae	1a		revised.by.R.MelloSilva	|	tree	1				97	81	39	7
Annona emarginata	(Schltdl.) H. Rainer	Annonaceae	2a			|	NA		1		Cerrado, Atlantic forest sensu Cardoso et al but collected in Amazon. Accepted by Reflora for Amazon.	4	3	2	6
Annona excellens	R.E. Fr.	Annonaceae	1a		revised.by.R.MelloSilva	|	shrub, tree	1				48	7	7	6
Annona exsucca	DC. ex Dunal	Annonaceae	1a		revised.by.R.MelloSilva	|	tree	1				600	313	122	8
Annona fendleri	(R. E. Fr.) H. Rainer	Annonaceae	2a		revised.by.R.MelloSilva	|		1					9	5	6
Annona foetida	Mart.	Annonaceae	1a		revised.by.R.MelloSilva	|	tree	1				187	72	38	8
Annona fosteri	(Maas & Westra) H. Rainer	Annonaceae	1a		revised.by.R.MelloSilva	|	tree	1				10	19	8	7
Annona frutescens	R.E. Fr.	Annonaceae	3b			|	NA		1		Haiti sensu Cardoso et al but collected in Amazon	1
Annona gardneri	R.E. Fr.	Annonaceae	2b			|	NA		1		Cerrado sensu Cardoso et al but collected in Amazon. Accepted by Reflora for Amazon.	1
Annona gigantophylla	(R.E. Fr.) R.E. Fr.	Annonaceae	1a		revised.by.R.MelloSilva	|	tree	1				9
Annona glabra	L.	Annonaceae	1a		revised.by.R.MelloSilva	|	shrub, tree	1				119	1	1	6
Annona glomerulifera	(Maas & Westra) H. Rainer	Annonaceae	1a		revised.by.R.MelloSilva	|	shrub					9	7	6	6
Annona haematantha	Miq.	Annonaceae	1a		revised.by.R.MelloSilva	|	tree	1				48	2	2	6
Annona helosioides	(Maas & Westra) H. Rainer	Annonaceae	1a		revised.by.R.MelloSilva	|	tree	1				3	6	6	6
Annona herzogii	(R.E. Fr.) H. Rainer	Annonaceae	1a		revised.by.R.MelloSilva	|	tree	1				6	6	4	7
Annona hispida	(Maas & Westra) H. Rainer	Annonaceae	1a		revised.by.R.MelloSilva	|	tree	1				9
Annona hypoglauca	Mart.	Annonaceae	1a		revised.by.R.MelloSilva	|	shrub, tree	1				347	120	29	8
Annona impressivenia	Saff. ex R.E. Fr.	Annonaceae	1a		revised.by.R.MelloSilva	|	tree	1			no coordinates		45	8	7
Annona insignis	R.E. Fr.	Annonaceae	1a		revised.by.R.MelloSilva	|	shrub, tree	1				23	11	4	7
Annona iquitensis	R.E. Fr.	Annonaceae	1a		revised.by.R.MelloSilva	|	tree	1				2
Annona jahnii	Saff.	Annonaceae	2a			|	NA		1		Amazonian savanna sensu Cardoso et al but collected in Amazon. Accepted by Reflora for Amazon.	39
Annona jucunda	(Diels) H. Rainer	Annonaceae	1a		revised.by.R.MelloSilva	|	tree	1				21	20	13	7
Annona leptopetala	(R.E. Fr.) H. Rainer	Annonaceae	3b			|	NA		1		caatinga sensu Cardoso et al but collected in Amazon	1	2	1	6
Annona macrocalyx	R.E. Fr.	Annonaceae	1a		revised.by.R.MelloSilva	|	tree	1				7
Annona montana	Macfad.	Annonaceae	1a		revised.by.R.MelloSilva	|	tree	1				171	55	33	7
Annona monticola	Mart.	Annonaceae	2a			|	NA		1		non-Amazonian sensu Cardoso et al but collected in Amazon. Accepted by Reflora for Amazon.	9
Annona mucosa	Jacq.	Annonaceae	1a		revised.by.R.MelloSilva	|	tree	1				176	16	10	7
Annona neglecta	R.E. Fr.	Annonaceae	1a		revised.by.R.MelloSilva	|	tree	1				18
Annona neoamazonica	H.Rainer	Annonaceae	1a		revised.by.R.MelloSilva	|	tree	1				1	29	19	7
Annona neochrysocarpa	H. Rainer	Annonaceae	1a		revised.by.R.MelloSilva	|	tree	1				9	6	3	6
Annona neoecuadoarensis	H. Rainer	Annonaceae	1a		revised.by.R.MelloSilva	|	tree	1			no coordinates	4
Annona neoelliptica	H.Rainer & Maas	Annonaceae	1a		revised.by.R.MelloSilva	|	tree	1				8	8	6	6
Annona neoinsignis	H. Rainer	Annonaceae	1a		revised.by.R.MelloSilva	|	tree	1				88	86	56	8
Annona neosalicifolia	H. Rainer	Annonaceae	1a		revised.by.R.MelloSilva	|	tree	1				4
Annona neosericea	H. Rainer	Annonaceae	3b			|	NA		1		non-Amazonian sensu Cardoso et al but collected in Amazon	1
Annona neoulei	H. Rainer	Annonaceae	1a		revised.by.R.MelloSilva	|	tree	1				9	17	2	7
Annona nitida	Mart.	Annonaceae	1a		revised.by.R.MelloSilva	|	shrub, tree	1				65
Annona paludosa	Aubl.	Annonaceae	1a		revised.by.R.MelloSilva	|	shrub, tree	1				137	1	1	5
Annona papilionella	(Diels) H. Rainer	Annonaceae	1a		revised.by.R.MelloSilva	|	tree	1				67	222	75	8
Annona paraensis	(Mart.) R.E. Fr.	Annonaceae	1a		revised.by.R.MelloSilva	|	tree	1			no coordinates
Annona poeppigii	(Mart.) Maas & Westra	Annonaceae	1a		revised.by.R.MelloSilva	|	tree	1				1	1	1	6
Annona prevostiae	H. Rainer	Annonaceae	1a		revised.by.R.MelloSilva	|	tree	1				36	10	8	6
Annona purpurea	Moc. & Sessé ex Dunal	Annonaceae	1a		revised.by.R.MelloSilva	|	tree	1				1
Annona rensoniana	(Standl.) H. Rainer	Annonaceae	3b			|	NA		1		Central America, coastal northern South America (Colombia) sensu Cardoso et al but collected in Amazon	1
Annona rigida	R.E. Fr.	Annonaceae	1a		revised.by.R.MelloSilva	|	tree	1			no coordinates	1
Annona saffordiana	R.E. Fr.	Annonaceae	3b			|	shrub		1		SDTF sensu Cardoso et al but collected in Amazon	3
Annona salzmannii	A. DC.	Annonaceae	3b			|	NA		1		Atlantic forest sensu Cardoso et al but collected in Amazon	46
Annona schunkei	(Maas & Westra) H. Rainer	Annonaceae	1a		revised.by.R.MelloSilva	|	tree	1				6
Annona sericea	Dunal	Annonaceae	1a		revised.by.R.MelloSilva	|	shrub, tree	1				262	13	7	7
Annona sylvatica	A. St.-Hil.	Annonaceae	2a			|	NA		1		Atlantic forest and Pantanal sensu Cardoso et al but collected in Amazon. Accepted by Reflora for Amazon.	3
Annona symphyocarpa	Sandwith	Annonaceae	1a		revised.by.R.MelloSilva	|	tree	1				61	13	3	6
Annona tenuiflora	Mart.	Annonaceae	1a		revised.by.R.MelloSilva	|	tree	1				14
Annona tenuipes	R.E. Fr.	Annonaceae	1a		revised.by.R.MelloSilva	|	tree	1			no coordinates		49	26	7
Annona tomentosa	R.E. Fr.	Annonaceae	2a			|	shrub		1		Caatinga, Cerrado sensu Cardoso et al but collected in Amazon. Accepted by Reflora for Amazon.	15
Annona williamsii	(Rusby ex R.E. Fr.) H. Rainer	Annonaceae	1a		revised.by.R.MelloSilva	|	shrub, small tree					24	1	1	5
Anomalocalyx uleanus	(Pax & K. Hoffm.) Ducke	Euphorbiaceae	1a		revised.by.R.Riina	|	tree	1				103	93	24	8
Anomospermum grandifolium	Eichler	Menispermaceae	1a			|	vine					53
Anomospermum reticulatum	(Mart.) Eichler	Menispermaceae	1a			|	vine					139
Anomospermum schomburgkii	Miers	Menispermaceae	3b			|	NA					7
Anomospermum solimoesanum	(Moldenke) Krukoff & Barneby	Menispermaceae	1a			|	vine					25
Anthodiscus amazonicus	Gleason & A.C. Sm.	Caryocaraceae	1a		revised.by.D.Cardoso	|	tree	1				42	16	6	7
Anthodiscus klugii	Standl. ex Prance	Caryocaraceae	1a		revised.by.D.Cardoso	|	tree	1				15	26	23	7
Anthodiscus mazarunensis	Gilly	Caryocaraceae	1a		revised.by.D.Cardoso	|	tree	1				24
Anthodiscus obovatus	Benth. ex Wittm.	Caryocaraceae	1a		revised.by.D.Cardoso	|	tree	1				17	5	5	6
Anthodiscus peruanus	Baill.	Caryocaraceae	1a		revised.by.D.Cardoso	|	tree	1				22	6	5	6
Anthodiscus pilosus	Ducke	Caryocaraceae	1a		revised.by.D.Cardoso	|	tree	1				26	25	17	7
Anthodiscus trifoliatus	G. Mey.	Caryocaraceae	1a		revised.by.D.Cardoso	|	tree	1				14
Antonia ovata	Pohl	Loganiaceae	1a			|	tree	1				345	155	39	8
Antrocaryon amazonicum	(Ducke) B.L. Burtt	Anacardiaceae	1a		revised.by.J.Mitchell	|	tree	1				40	7	5	6
Aparisthmium cordatum	(A. Juss.) Baill.	Euphorbiaceae	1a		revised.by.R.Riina	|	shrub, tree	1				824	894	173	9
Apeiba albiflora	Ducke	Malvaceae	1a	1		|	tree	1					15	6	6
Apeiba glabra	Aubl.	Malvaceae	1a			|	tree	1				367	784	234	8
Apeiba macropetala	Ducke	Malvaceae	1a			|	tree	1				52	35	10	7
Apeiba membranacea	Spruce ex Benth.	Malvaceae	1a			|	tree	1				283	854	178	8
Apeiba petoumo	Aubl.	Malvaceae	1a			|	tree	1				392	1263	312	9
Apeiba schomburgkii	Szyszyl.	Malvaceae	1a			|	tree	1				72	91	28	8
Apeiba tibourbou	Aubl.	Malvaceae	1a			|	tree	1				651	364	124	8
Apeiba trombetensis	Dorr	Malvaceae	1a			|	tree	1			no coordinates	3
Apeiba uittienii	Jans.-Jac. & Westra	Malvaceae	1a			|	tree	1				13	3	1	6
Aphananthe monoica	(Hemsl.) J.-F. Leroy	Cannabaceae	3b			|	NA		1		Mesoamerica (Mexico) sensu Cardoso et al but collected in Amazon	1
Aphandra natalia	(Balslev & A.J. Hend.) Barfod	Arecaceae	1a		revised.by.D.Cardoso	|	palm tree	1				18	4	2	7
Appunia aurantiaca	(Krause) Sandwith	Rubiaceae	1a		revised.by.C.M.Taylor	|	tree	1				12
Appunia calycina	(Benth.) Sandwith	Rubiaceae	1a	1	revised.by.C.M.Taylor	|	shrub, small tree
Appunia debilis	Sandwith	Rubiaceae	1a	1	revised.by.C.M.Taylor	|	small tree
Appunia peduncularis	(Kunth) Delprete	Rubiaceae	1a		revised.by.C.M.Taylor	|	shrub				<10cm s. Cardoso but retained	9
Appunia surinamensis	(Bremek.) Steyerm.	Rubiaceae	1a		revised.by.C.M.Taylor	|	shrub				<10cm s. Cardoso but retained	9
Appunia tenuiflora	(Benth.) Jacks. & Hook. f.	Rubiaceae	2a			|	shrub		1		seasonal vegetation sensu Cardoso et al but collected in Amazon. Accepted by Reflora for Amazon.	179
Appunia triphylla	Ducke	Rubiaceae	1a		revised.by.C.M.Taylor	|	shrub, tree	1				26
Aptandra caudata	A.H. Gentry & R. Ortiz	Olacaceae	1a		revised.by.D.Cardoso	|	tree	1				13	1	1	6
Aptandra liriosmoides	Spruce ex Miers	Olacaceae	1a		revised.by.D.Cardoso	|	tree	1				26	2	2	6
Aptandra tubicina	(Poepp.) Benth. ex Miers	Olacaceae	1a		revised.by.D.Cardoso	|	tree	1				256	152	66	8
Apuleia leiocarpa	(Vogel) J.F. Macbr.	Fabaceae	1a		revised.by.D.Cardoso.J.Iganci.H.C.Lima.T.D.Pennington.L.P.Queiroz	|	tree	1				231	371	144	8
Arachnothryx peruviana	(Standl.) Steyerm.	Rubiaceae	1a		revised.by.C.M.Taylor	|	tree	1				7
Arachnothryx reflexa	(Benth.) Planch.	Rubiaceae	3b			|	NA		1		Andes (Colombia, Venezuela, NW Ecuador) sensu Cardoso et al but collected in Amazon	3
Aralia excelsa	(Griseb.) J.Wen.	Araliaceae	3a		new in ATDN since 2013, OK in Flora	|	NA						9	5	7
Aralia warmingiana	(Marchal) J.Wen	Araliaceae	3a		new in ATDN in 2017	|	NA		1		SDTF sensu Cardoso et al but collected in Amazon		1	1	6
Arapatiella psilophylla	(Harms) R.S. Cowan	Fabaceae	3b			|	NA		1		Atlantic forest sensu Cardoso et al but collected in Amazon	16
Araracuara vetusta	Fern.Alonso	Rhamnaceae	3b			|	NA					1
Archytaea angustifolia	Maguire	Bonnetiaceae	1a			|	shrub				<10cm s. Cardoso but retained	5
Archytaea triflora	Mart.	Bonnetiaceae	1a			|	shrub, tree	1				77	1	1	6
Ardisia elliptica	Thunb.	Primulaceae	3b			|	NA				no coordinates	1
Ardisia guianensis	(Aubl.) Mez	Primulaceae	1a			|	shrub, small tree				<10cm s. Cardoso but retained	216	3	2	6
Ardisia huallagae	Mez	Primulaceae	1a			|	shrub, small tree					16
Ardisia loretensis	Lundell	Primulaceae	1a			|	shrub, small tree					27
Ardisia nigrovirens	J.F. Macbr.	Primulaceae	1a			|	shrub, small tree					6
Ardisia premontana	Pipoly	Primulaceae	1a	1		|	shrub, small tree
Ardisia semicrenata	Mart.	Primulaceae	1a			|	shrub				no coordinates	1
Ardisia spruceana	Carrijo, M.F. Freitas & Peixoto	Primulaceae	1a	1		|	shrub					42	2	1	6
Ardisia weberbaueri	Mez	Primulaceae	1a			|	shrub					27
Aripuana cullmaniorum	Struwe, Maas & V.A. Albert	Gentianaceae	1a			|	shrub, tree	1				13
Asemeia acuminata	(Willd.) J.F.B.Pastore & J.R.Abbott	Polygalaceae	1a	1		|	shrub, small tree
Aspidosperma album	(Vahl) Benoist ex Pichon	Apocynaceae	1a		revised.by.A.Rapini.W.D.Stevens	|	tree	1				113	230	95	8
Aspidosperma araracanga	Marcondes-Ferreira	Apocynaceae	1a		revised.by.A.Rapini.W.D.Stevens	|	tree	1				23	50	26	7
Aspidosperma australe	Müll. Arg.	Apocynaceae	2a			|	NA		1		SDTF sensu Cardoso et al but collected in Amazon	14	4	3	6
Aspidosperma brasiliense	A.S.S.Pereira & A.C.D.Castello	Apocynaceae	1c	1	Pereira et al 2017. Phytotaxa 326: 235..	|
Aspidosperma capitatum	L.O. Williams	Apocynaceae	1a		revised.by.A.Rapini.W.D.Stevens	|	tree	1				8	11	9	7
Aspidosperma carapanauba	Pichon	Apocynaceae	1a		revised.by.A.Rapini.W.D.Stevens	|	tree	1				73	275	101	8
Aspidosperma centrale	Markgr.	Apocynaceae	2a	1	Perreira et al 2018, Acta.Bot.Bras. 0.1590/0102-33062018abb0168	|					Accepted by Reflora for Amazon.		1	1	5
Aspidosperma cuspa	(Kunth) S.F. Blake ex Pittier	Apocynaceae	1a		revised.by.A.Rapini.W.D.Stevens	|	shrub, tree	1				6	316	7	8
Aspidosperma cylindrocarpon	Müll. Arg.	Apocynaceae	1a		revised.by.A.Rapini.W.D.Stevens	|	tree	1				36	151	19	8
Aspidosperma darienense	Woodson ex Dwyer	Apocynaceae	1a		revised.by.A.Rapini.W.D.Stevens	|	tree	1				30	102	14	7
Aspidosperma decussatum	Woodson	Apocynaceae	1a		revised.by.A.Rapini.W.D.Stevens	|	tree	1				13
Aspidosperma desmanthum	Benth. ex Müll. Arg.	Apocynaceae	1a		revised.by.A.Rapini.W.D.Stevens	|	tree	1			synonym of A. album in Flora Venezulean Guyayana	309	1000	234	8
Aspidosperma discolor	A. DC.	Apocynaceae	1a		revised.by.A.Rapini.W.D.Stevens	|	shrub, tree	1				110	169	57	8
Aspidosperma duckei	Huber ex Ducke	Apocynaceae	2a	1	Perreira et al 2018, Acta.Bot.Bras. 0.1590/0102-33062018abb0168	|					Accepted by Reflora for Amazon.
Aspidosperma excelsum	Benth.	Apocynaceae	1a		revised.by.A.Rapini.W.D.Stevens	|	tree	1				423	3359	525	9
Aspidosperma fendleri	Woodson	Apocynaceae	3b			|	NA		1		high elevation (Venezuela) sensu Cardoso et al but collected in Amazon	2	35	14	7
Aspidosperma glaucum	Monach.	Apocynaceae	3b			|	NA		1		high elevation (Venezuela) sensu Cardoso et al but collected in Amazon	1
Aspidosperma helstonei	Donsel.	Apocynaceae	1a		revised.by.A.Rapini.W.D.Stevens	|	tree	1				37	7	6	6
Aspidosperma inundatum	Ducke	Apocynaceae	1a		revised.by.A.Rapini.W.D.Stevens	|	tree	1				10	56	6	6
Aspidosperma macrocarpon	Mart.	Apocynaceae	2a			|	NA		1		savanna sensu Cardoso et al but collected in Amazon. Accepted by Reflora for Amazon.	123	126	37	8
Aspidosperma macrophyllum	Müll. Arg.	Apocynaceae	1a		revised.by.A.Rapini.W.D.Stevens	|	tree	1				32
Aspidosperma megalocarpon	Müll. Arg.	Apocynaceae	1a		revised.by.A.Rapini.W.D.Stevens	|	tree	1				17	16	8	7
Aspidosperma multiflorum	A. DC.	Apocynaceae	1a		revised.by.A.Rapini.W.D.Stevens	|	shrub, tree	1				81	66	12	7
Aspidosperma myristicifolium	(Markgr.) Woodson	Apocynaceae	1a		revised.by.A.Rapini.W.D.Stevens	|	tree	1				22	28	11	7
Aspidosperma nanum	Markgr.	Apocynaceae	3b			|	shrub, small tree		1		dry vegetation sensu Cardoso et al but collected in Amazon	2	9	3	7
Aspidosperma nobile	Müll. Arg.	Apocynaceae	2a			|	NA		1		Savanna sensu Cardoso et al but collected in Amazon. Accepted by Reflora for Amazon.	18
Aspidosperma pachypterum	Müll. Arg.	Apocynaceae	1a		revised.by.A.Rapini.W.D.Stevens	|	tree	1				73	9	5	7
Aspidosperma parvifolium	A. DC.	Apocynaceae	1a		revised.by.A.Rapini.W.D.Stevens	|	tree	1				123	426	108	8
Aspidosperma pichonianum	Woodson	Apocynaceae	1a		revised.by.A.Rapini.W.D.Stevens	|	tree	1				5	20	8	7
Aspidosperma polyneuron	Müll. Arg.	Apocynaceae	2a			|	NA		1		SDTF sensu Cardoso et al but collected in Amazon near cerrado. Accepted by Reflora for Amazon.	10	73	11	8
Aspidosperma pyrifolium	Mart.	Apocynaceae	2a			|	NA		1		SDTF sensu Cardoso et al but collected in Amazon. Accepted by Reflora for Amazon.	5	3	2	6
Aspidosperma ramiflorum	Müll. Arg.	Apocynaceae	3b			|	NA		1		non-Amazonian, misidentified specimens in Amazon sensu Cardoso et al but collected in Amazon	3
Aspidosperma riedelii	Müll. Arg.	Apocynaceae	3b			|	NA		1		Atlantic forest sensu Cardoso et al but collected in Amazon	1
Aspidosperma rigidum	Rusby	Apocynaceae	1a		revised.by.A.Rapini.W.D.Stevens	|	tree	1				88	423	145	8
Aspidosperma sandwithianum	Markgr.	Apocynaceae	1c		revised.by.Daniel.Sabatier	|					considered synonym by Cardoso et al but by Herbarium Cayenne. Accepted by Reflora for Amazon.	43	40	31	7
Aspidosperma schultesii	Woodson	Apocynaceae	1a		revised.by.A.Rapini.W.D.Stevens	|	tree	1				113	247	47	8
Aspidosperma spruceanum	Benth. ex Müll. Arg.	Apocynaceae	1a		revised.by.A.Rapini.W.D.Stevens	|	tree	1				303	712	154	8
Aspidosperma steinbachii	Markgr.	Apocynaceae	2a	1	Perreira et al 2018, Acta.Bot.Bras. 0.1590/0102-33062018abb0168	|					Accepted by Reflora for Amazon.		2	2	6
Aspidosperma steyermarkii	Woodson	Apocynaceae	1a		revised.by.A.Rapini.W.D.Stevens	|	tree	1				4
Aspidosperma subincanum	Mart. ex A. DC.	Apocynaceae	1a		revised.by.A.Rapini.W.D.Stevens	|	tree	1				37	51	7	7
Aspidosperma tambopatense	A.H. Gentry	Apocynaceae	2a	1	Perreira et al 2018, Acta.Bot.Bras. 0.1590/0102-33062018abb0168	|					Accepted by Reflora for Amazon.		17	6	7
Aspidosperma tomentosum	Mart.	Apocynaceae	2a			|	NA		1		SDTF sensu Cardoso et al but collected in Amazon	36	18	3	7
Aspidosperma ulei	Markgr.	Apocynaceae	1a		revised.by.A.Rapini.W.D.Stevens	|	tree	1				33	11	5	7
Asteranthos brasiliensis	Desf.	Lecythidaceae	1a		revised.by.S.A.Mori	|	tree	1				66	4	1	6
Asterogyne guianensis	Granv. & A.J. Hend.	Arecaceae	1a		revised.by.D.Cardoso	|	palm tree	1				4
Astrocaryum aculeatum	G. Mey.	Arecaceae	1a		revised.by.D.Cardoso	|	palm tree	1				118	639	138	9
Astrocaryum carnosum	F. Kahn & B. Millán	Arecaceae	1a		revised.by.D.Cardoso	|	palm tree	1			no coordinates
Astrocaryum chambira	Burret	Arecaceae	1a		revised.by.D.Cardoso	|	palm tree	1				56	408	76	8
Astrocaryum chonta	Mart.	Arecaceae	1a	1	revised.by.D.Cardoso	|	palm tree	1					333	24	8
Astrocaryum faranae	F. Kahn & E. Ferreira	Arecaceae	1a		revised.by.D.Cardoso	|	palm tree	1				7
Astrocaryum farinosum	Barb. Rodr.	Arecaceae	1a		revised.by.D.Cardoso	|	palm tree	1				6	4	1	6
Astrocaryum ferrugineum	F.Kahn & B.Millán	Arecaceae	1a	1	revised.by.D.Cardoso	|	palm tree	1					571	25	8
Astrocaryum giganteum	Barb. Rodr.	Arecaceae	1a		revised.by.D.Cardoso	|	palm tree	1			no coordinates
Astrocaryum gynacanthum	Mart.	Arecaceae	1a		revised.by.D.Cardoso	|	palm tree	1				209	519	27	8
Astrocaryum huaimi	Mart.	Arecaceae	2a			|	NA		1		SDTF sensu Cardoso et al but collected in Amazon. Accepted by Reflora for Amazon.	8
Astrocaryum jauari	Mart.	Arecaceae	1a		revised.by.D.Cardoso	|	palm tree	1				45	1083	92	9
Astrocaryum javarense	Trail ex Drude	Arecaceae	1a	1	revised.by.D.Cardoso	|	palm tree	1
Astrocaryum macrocalyx	Burret	Arecaceae	1a	1	revised.by.D.Cardoso	|	palm tree	1					1403	21	9
Astrocaryum minus	Trail	Arecaceae	1a	1	revised.by.D.Cardoso	|	palm tree	1
Astrocaryum murumuru	Mart.	Arecaceae	1a		revised.by.D.Cardoso	|	palm tree	1				155	8100	298	9
Astrocaryum perangustatum	F.Kahn & B.Millán	Arecaceae	1a	1	revised.by.D.Cardoso	|	palm tree	1
Astrocaryum rodriguesii	Trail	Arecaceae	1a		revised.by.D.Cardoso	|	palm tree	1				9	6	4	6
Astrocaryum sciophilum	(Miq.) Pulle	Arecaceae	1a		revised.by.D.Cardoso	|	palm tree	1				70	1676	91	9
Astrocaryum scopatum	F. Kahn & B. Millán	Arecaceae	1a		revised.by.D.Cardoso	|	palm tree	1				2
Astrocaryum ulei	Burret	Arecaceae	1a	1	revised.by.D.Cardoso	|	palm tree	1					4	1	7
Astrocaryum urostachys	Burret	Arecaceae	1a	1	revised.by.D.Cardoso	|	palm tree	1					1	1	5
Astrocaryum vulgare	Mart.	Arecaceae	1a		revised.by.D.Cardoso	|	palm tree	1				50	92	10	7
Astrocasia jacobinensis	(Müll. Arg.) G.L. Webster	Phyllanthaceae	3b			|	NA		1		SDTF sensu Cardoso et al but collected in Amazon	3
Astronium fraxinifolium	Schott ex Spreng.	Anacardiaceae	2a			|	NA		1		Savanna (Surinam, C Brazil, Bolivia) sensu Cardoso et al but collected in Amazon. Accepted by Reflora for Amazon.	19	80	17	8
Astronium graveolens	Jacq.	Anacardiaceae	1a		revised.by.J.Mitchell	|	tree	1				49	500	118	8
Astronium lecointei	Ducke	Anacardiaceae	1a		revised.by.J.Mitchell	|	tree	1				125	522	217	8
Astronium nelson-rosae	Santin	Anacardiaceae	3b			|	NA		1		Savanna, Cerrado (C Brazil) sensu Cardoso et al but collected in Amazon	1
Astronium obliquum	Griseb.	Anacardiaceae	3b			|	NA		1		Caribbean (Trinidad and Tobago) sensu Cardoso et al but collected in Amazon	5	127	57	8
Astronium ulei	Mattick	Anacardiaceae	1a		revised.by.J.Mitchell	|	tree	1				59	103	38	7
Ateleia guaraya	Herzog	Fabaceae	2a			|	NA		1		SDTF sensu Cardoso et al but collected in Amazon. Accepted by Reflora for Amazon.	11	7	2	7
Attalea attaleoides	(Barb.Rodr.) Wess.Boer	Arecaceae	1a	1	revised.by.D.Cardoso	|	palm tree	1
Attalea bassleriana	(Burret) Zona	Arecaceae	1a	1	revised.by.D.Cardoso	|	palm tree	1
Attalea blepharopus	Mart.	Arecaceae	1a	1	revised.by.D.Cardoso	|	palm tree	1
Attalea butyracea	(Mutis ex L. f.) Wess. Boer	Arecaceae	1a		revised.by.D.Cardoso	|	palm tree	1				61	2020	89	9
Attalea camopiensis	(Glassman) Zona	Arecaceae	1a		revised.by.D.Cardoso	|	palm tree	1				2
Attalea cephalotus	Poepp. ex Mart.	Arecaceae	1a	1	revised.by.D.Cardoso	|	palm tree	1
Attalea dahlgreniana	(Bondar) Wess. Boer	Arecaceae	1a		revised.by.D.Cardoso	|	palm tree	1				6
Attalea degranvillei	(Glassman) Zona	Arecaceae	1a		revised.by.D.Cardoso	|	palm tree	1				2
Attalea eichleri	(Drude) A.J. Hend.	Arecaceae	1a		revised.by.D.Cardoso	|	palm tree	1				13
Attalea guianensis	(Glassman) Zona	Arecaceae	1a		revised.by.D.Cardoso	|	palm tree	1				3
Attalea huebneri	(Burret) Zona	Arecaceae	1a		revised.by.D.Cardoso	|	palm tree	1			no coordinates
Attalea insignis	(Mart. ex H. Wendl.) Drude	Arecaceae	1a		revised.by.D.Cardoso	|	palm tree	1			tree!	45	5	1	6
Attalea kewensis	(Hook.f.) Zona	Arecaceae	1a	1	revised.by.D.Cardoso	|	palm tree	1
Attalea luetzelburgii	(Burret) Wess.Boer	Arecaceae	1a	1	revised.by.D.Cardoso	|	palm tree	1
Attalea macrolepis	(Burret) Wess.Boer	Arecaceae	1a	1	revised.by.D.Cardoso	|	palm tree	1					1	1	6
Attalea maripa	(Aubl.) Mart.	Arecaceae	1a		revised.by.D.Cardoso	|	palm tree	1				157	1821	305	9
Attalea maripensis	(Glassman) Zona	Arecaceae	1a		revised.by.D.Cardoso	|	palm tree	1				3
Attalea microcarpa	Mart.	Arecaceae	1a		revised.by.D.Cardoso	|	palm tree	1				8
Attalea moorei	(Glassman) Zona	Arecaceae	1a		revised.by.D.Cardoso	|	palm tree	1				2
Attalea peruviana	Zona	Arecaceae	1a	1	revised.by.D.Cardoso	|	palm tree	1
Attalea phalerata	Mart. ex Spreng.	Arecaceae	1a		revised.by.D.Cardoso	|	palm tree	1				47	2220	120	9
Attalea plowmanii	(Glassman) Zona	Arecaceae	1a		revised.by.D.Cardoso	|	palm tree	1				12
Attalea princeps	Mart.	Arecaceae	1a	1	revised.by.D.Cardoso	|	palm tree	1					9	2	7
Attalea racemosa	Spruce	Arecaceae	1a	1	revised.by.D.Cardoso	|	palm tree	1
Attalea salazarii	(Glassman) Zona	Arecaceae	1a		revised.by.D.Cardoso	|	palm tree	1				2
Attalea septuagenata	Dugand	Arecaceae	1a		revised.by.D.Cardoso	|	palm tree	1			no coordinates
Attalea speciosa	Mart. ex Spreng.	Arecaceae	1a		revised.by.D.Cardoso	|	palm tree	1				31	2060	115	9
Attalea spectabilis	Mart.	Arecaceae	1a		revised.by.D.Cardoso	|	palm tree	1				13
Attalea tessmannii	Burret	Arecaceae	1a		revised.by.D.Cardoso	|	palm tree	1				14	1	1	6
Attalea vitrivir	Zona	Arecaceae	3b	1	new in ATDN in 2017	|	NA				collections in Amazon
Attalea weberbaueri	(Burret) Zona	Arecaceae	1a		revised.by.D.Cardoso	|	palm tree	1				1
Aureliana fasciculata	(Vell.) Sendtn.	Solanaceae	1a		revised.by.L.L.Giacomin.S.Knapp.T.Särkinen.J.R.Stehmann	|	shrub				<10cm s. Cardoso but retained	26
Austroeupatorium inulaefolium	(Kunth) R.M.King & H.Rob.	Asteraceae	2a			|	shrub		1		non-Amazonian sensu Cardoso et al but collected in Amazon. Accepted by Reflora for Amazon.	6
Averrhoidium dalyi	Acev.-Rodr. & Ferrucci	Sapindaceae	1a			|	tree	1				19
Axinaea crassinoda	Triana	Melastomataceae	3b			|	NA		1		Andes (Peru), >2700 m sensu Cardoso et al but collected in Amazon	1
Ayenia klugii	Cristóbal & Arbo	Malvaceae	1a	1		|	tree	1
Ayenia praeclara	Sandwith	Malvaceae	1a			|	herb, subshrub					23	9	1	6
Baccharis rifidula	(Spreng.) Joch. Mull.	Asteraceae	3b	1		|	NA		1		Cerrado, Atlantic forest sensu Cardoso et al but collected in Amazon	29
Bactris acanthocarpa	Mart.	Arecaceae	1a		revised.by.D.Cardoso	|	palm tree	1			small tree	247
Bactris acanthocarpoides	Barb. Rodr.	Arecaceae	1a		revised.by.D.Cardoso	|	palm tree	1				112
Bactris aubletiana	Trail	Arecaceae	1a	1	revised.by.D.Cardoso	|	palm tree	1
Bactris balanophora	Spruce	Arecaceae	1a		revised.by.D.Cardoso	|	palm tree	1				49	13	6	7
Bactris bidentula	Spruce	Arecaceae	1a		revised.by.D.Cardoso	|	palm tree	1				37
Bactris bifida	Mart.	Arecaceae	1a		revised.by.D.Cardoso	|	palm tree	1				50
Bactris brongniartii	Mart.	Arecaceae	1a		revised.by.D.Cardoso	|	palm tree	1				73
Bactris campestris	Poepp. ex Mart.	Arecaceae	1a		revised.by.D.Cardoso	|	palm tree	1				107
Bactris chaveziae	A.J. Hend.	Arecaceae	1a		revised.by.D.Cardoso	|	palm tree	1				14
Bactris coloniata	L.H. Bailey	Arecaceae	1a		revised.by.D.Cardoso	|	palm tree	1				3
Bactris concinna	Mart.	Arecaceae	1a		revised.by.D.Cardoso	|	palm tree	1				107
Bactris constanciae	Barb.Rodr.	Arecaceae	1a	1	revised.by.D.Cardoso	|	palm tree	1
Bactris corossilla	H. Karst.	Arecaceae	1a		revised.by.D.Cardoso	|	palm tree	1				60
Bactris cuspidata	Mart.	Arecaceae	1a		revised.by.D.Cardoso	|	palm tree	1				39
Bactris elegans	Barb.Rodr.	Arecaceae	1a	1	revised.by.D.Cardoso	|	palm tree	1
Bactris fissifrons	Mart.	Arecaceae	1a		revised.by.D.Cardoso	|	palm tree	1				29
Bactris gasipaes	Kunth	Arecaceae	1a		revised.by.D.Cardoso	|	palm tree	1				79	40	23	7
Bactris gastoniana	Barb.Rodr.	Arecaceae	1a	1	revised.by.D.Cardoso	|	palm tree	1
Bactris glaucescens	Drude	Arecaceae	1a		revised.by.D.Cardoso	|	palm tree	1				7
Bactris guineensis	(L.) H.E. Moore	Arecaceae	3b			|	NA		1		Central America, coastal northern South America sensu Cardoso et al but collected in Amazon	2	42	1	6
Bactris halmoorei	A.J. Hend.	Arecaceae	1a		revised.by.D.Cardoso	|	palm tree	1				14
Bactris hirta	Mart.	Arecaceae	1a		revised.by.D.Cardoso	|	palm tree	1				265
Bactris killipii	Burret	Arecaceae	1a	1	revised.by.D.Cardoso	|	palm tree	1
Bactris macroacantha	Mart.	Arecaceae	1a		revised.by.D.Cardoso	|	palm tree	1				42
Bactris major	Jacq.	Arecaceae	1a		revised.by.D.Cardoso	|	palm tree	1				75	91	1	6
Bactris maraja	Mart.	Arecaceae	1a		revised.by.D.Cardoso	|	palm tree	1				366	4	1	6
Bactris martiana	A.J. Hend.	Arecaceae	1a		revised.by.D.Cardoso	|	palm tree	1				8
Bactris nancibaensis	Granv.	Arecaceae	1a		revised.by.D.Cardoso	|	palm tree	1				4
Bactris oligocarpa	Barb. Rodr.	Arecaceae	1a		revised.by.D.Cardoso	|	palm tree	1				122
Bactris oligoclada	Burret	Arecaceae	1a		revised.by.D.Cardoso	|	palm tree	1				35
Bactris pliniana	Granv. & A.J.Hend.	Arecaceae	1a	1	revised.by.D.Cardoso	|	palm tree	1
Bactris ptariana	Steyerm.	Arecaceae	1a		revised.by.D.Cardoso	|	palm tree	1				14
Bactris rhaphidacantha	Wess.Boer	Arecaceae	1a	1	revised.by.D.Cardoso	|	palm tree	1
Bactris riparia	Mart.	Arecaceae	1a		revised.by.D.Cardoso	|	palm tree	1				34	2	1	6
Bactris schultesii	(L.H.Bailey) Glassman	Arecaceae	1a	1	revised.by.D.Cardoso	|	palm tree	1
Bactris setosa	Mart.	Arecaceae	3b			|	NA		1		Atlantic forest sensu Cardoso et al but collected in Amazon	1
Bactris setulosa	H. Karst.	Arecaceae	3b			|	NA		1		Andes, coastal Venezuela sensu Cardoso et al but collected in Amazon	4
Bactris sphaerocarpa	Trail	Arecaceae	1a		revised.by.D.Cardoso	|	palm tree	1				28
Bactris syagroides	Barb.Rodr. & Trail	Arecaceae	1a	1	revised.by.D.Cardoso	|	palm tree	1
Bactris tefensis	A.J.Hend.	Arecaceae	1a	1	revised.by.D.Cardoso	|	palm tree	1
Bactris turbinocarpa	Barb. Rodr.	Arecaceae	1a		revised.by.D.Cardoso	|	palm tree	1				4
Bagassa guianensis	Aubl.	Moraceae	1a		revised.by.A.F.P.Machado	|	tree	1				145	85	66	8
Balfourodendron riedelianum	(Engl.) Engl.	Rutaceae	3b			|	NA		1		Atlantic forest, Cerrado sensu Cardoso et al but collected in Amazon	1
Balizia pedicellaris	(DC.) Barneby & J.W. Grimes	Fabaceae	1a	1	revised.by.D.Cardoso.J.Iganci.H.C.Lima.T.D.Pennington.L.P.Queiroz	|	tree	1			also accepted for this Albizia pedicellaris	281	331	136	8
Banara arguta	Briq.	Salicaceae	1a			|	shrub, tree	1				49	11	7	7
Banara axilliflora	Sleumer	Salicaceae	1a			|	tree	1				11
Banara guianensis	Aubl.	Salicaceae	1a			|	shrub, small tree					417	61	33	7
Banara ibaguensis	Tul.	Salicaceae	3b			|	NA					3
Banara nitida	Spruce ex Benth.	Salicaceae	1a			|	tree	1				103	79	37	8
Banara orinocensis	(Cuatrec.) Sleumer	Salicaceae	3b			|	NA					1
Banara serrata	(Vell.) Warb.	Salicaceae	1a			|	tree	1				1
Banara tomentosa	Clos	Salicaceae	3b			|	NA					1	5	1	6
Barcella odora	(Trail) Drude	Arecaceae	1a	1	revised.by.D.Cardoso	|	palm tree	1
Barnebya dispar	(Griseb.) W.R. Anderson & B. Gates	Malpighiaceae	3b			|	NA		1		Atlantic forest sensu Cardoso et al but collected in Amazon	1
Barnebydendron riedelii	(Tul.) J.H. Kirkbr.	Fabaceae	1a		revised.by.D.Cardoso.J.Iganci.H.C.Lima.T.D.Pennington.L.P.Queiroz	|	tree	1				17	23	11	7
Basiloxylon brasiliensis	(Allemão) K.Schum.	Malvaceae	3b	1		|	NA		1		Atlantic forest sensu Cardoso et al but collected in Amazon	1
Bastardiopsis grewiifolia	(Ulbr.) Fuertes & Fryxell	Malvaceae	1a			|	shrub		1		shrub, < 10 cm DBH sensu Cardoso et al but collected in Amazon	3
Batesia floribunda	Spruce ex Benth.	Fabaceae	1a		revised.by.D.Cardoso.J.Iganci.H.C.Lima.T.D.Pennington.L.P.Queiroz	|	tree	1				201	172	102	8
Bathysa australis	(A. St.-Hil.) Hook. f. ex K. Schum.	Rubiaceae	1a		revised.by.C.M.Taylor	|	shrub, tree		1		not Amazonian s. Cardoso but collected	2
Bathysa bathysoides	(Steyerm.) Delprete	Rubiaceae	1a		revised.by.C.M.Taylor	|	tree	1				18	81	5	8
Bathysa bracteosa	(Wedd.) Delprete	Rubiaceae	1b	1	revised.by.C.M.Taylor	|	tree	1				21	96	5	8
Bathysa pittieri	(Standl.) Steyerm.	Rubiaceae	3b			|	NA		1		coastal northern South American (Venezuela) sensu Cardoso et al but collected in Amazon	2
Batocarpus amazonicus	(Ducke) Fosberg	Moraceae	1a		revised.by.A.F.P.Machado	|	tree	1				78	181	85	8
Batocarpus costaricensis	Standl. & L.O. Williams	Moraceae	1a		revised.by.A.F.P.Machado	|	tree	1				22	108	41	8
Batocarpus orinocensis	H. Karst.	Moraceae	1a		revised.by.A.F.P.Machado	|	tree	1				67	224	65	8
Bauhinia acreana	Harms	Fabaceae	1a	1	revised.by.D.Cardoso.J.Iganci.H.C.Lima.T.D.Pennington.L.P.Queiroz	|	shrub, tree	1
Bauhinia aculeata	L.	Fabaceae	1a	1	revised.by.D.Cardoso.J.Iganci.H.C.Lima.T.D.Pennington.L.P.Queiroz	|	tree	1
Bauhinia acuruana	Moric.	Fabaceae	2b			|	NA		1		SDTF sensu Cardoso et al but collected in Amazon. Accepted by Reflora for Amazon.	6
Bauhinia arborea	Wunderlin	Fabaceae	1a		revised.by.D.Cardoso.J.Iganci.H.C.Lima.T.D.Pennington.L.P.Queiroz	|	tree	1				15	52	17	7
Bauhinia aureopunctata	Ducke	Fabaceae	1a		revised.by.D.Cardoso.J.Iganci.H.C.Lima.T.D.Pennington.L.P.Queiroz	|	tree	1				5
Bauhinia bombaciflora	Ducke	Fabaceae	1a		revised.by.D.Cardoso.J.Iganci.H.C.Lima.T.D.Pennington.L.P.Queiroz	|	shrub, tree	1				30
Bauhinia brachycalyx	Ducke	Fabaceae	1a		revised.by.D.Cardoso.J.Iganci.H.C.Lima.T.D.Pennington.L.P.Queiroz	|	shrub					38	213	49	8
Bauhinia brevipes	Vogel	Fabaceae	2a			|	shrub <10 cm DBH		1		Savanna sensu Cardoso et al but collected in Amazon. Accepted by Reflora for Amazon.	48
Bauhinia cheilantha	(Bong.) Steud.	Fabaceae	2a			|	NA		1		SDTF sensu Cardoso et al but collected in Amazon. Accepted by Reflora for Amazon.	16
Bauhinia cinnamomea	DC.	Fabaceae	1a		revised.by.D.Cardoso.J.Iganci.H.C.Lima.T.D.Pennington.L.P.Queiroz	|	shrub					77	4	3	6
Bauhinia corniculata	Benth.	Fabaceae	1a		revised.by.D.Cardoso.J.Iganci.H.C.Lima.T.D.Pennington.L.P.Queiroz	|	shrub					19
Bauhinia cupulata	Benth.	Fabaceae	1a		revised.by.D.Cardoso.J.Iganci.H.C.Lima.T.D.Pennington.L.P.Queiroz	|	shrub, tree	1				42
Bauhinia eilertsii	Pulle	Fabaceae	1a		revised.by.D.Cardoso.J.Iganci.H.C.Lima.T.D.Pennington.L.P.Queiroz	|	tree	1				18	17	2	7
Bauhinia forficata	Link	Fabaceae	3b	1		|	NA		1		Atlantic forest sensu Cardoso et al but collected in Amazon	2
Bauhinia grandifolia	Steud.	Fabaceae	1a		revised.by.D.Cardoso.J.Iganci.H.C.Lima.T.D.Pennington.L.P.Queiroz	|	shrub, tree	1				17
Bauhinia longicuspis	Benth.	Fabaceae	1a	1	revised.by.D.Cardoso.J.Iganci.H.C.Lima.T.D.Pennington.L.P.Queiroz	|	shrub, tree	1
Bauhinia longipedicellata	Ducke	Fabaceae	1a		revised.by.D.Cardoso.J.Iganci.H.C.Lima.T.D.Pennington.L.P.Queiroz	|	shrub, tree	1				41
Bauhinia mollis	(Bong.) D. Dietr.	Fabaceae	2a			|	shrub <10 cm DBH				<10cm s. Cardoso but retained. Accepted by Reflora for Amazon.	23
Bauhinia pentandra	(Bong.) Vogel ex Steud.	Fabaceae	2a			|	shrub <10 cm DBH				<10cm s. Cardoso but retained. Accepted by Reflora for Amazon.	16
Bauhinia petiolata	(Mutis ex DC.) Triana ex Hook.	Fabaceae	1a		revised.by.D.Cardoso.J.Iganci.H.C.Lima.T.D.Pennington.L.P.Queiroz	|	tree	1				6
Bauhinia picta	(Kunth) DC.	Fabaceae	1a		revised.by.D.Cardoso.J.Iganci.H.C.Lima.T.D.Pennington.L.P.Queiroz	|	tree	1				4
Bauhinia piresii	Vaz & G.P.Lewis	Fabaceae	1a	1	revised.by.D.Cardoso.J.Iganci.H.C.Lima.T.D.Pennington.L.P.Queiroz	|	tree	1
Bauhinia platypetala	Burch. ex Benth.	Fabaceae	1a	1	revised.by.D.Cardoso.J.Iganci.H.C.Lima.T.D.Pennington.L.P.Queiroz	|	shrub, tree
Bauhinia pulchella	Benth.	Fabaceae	2a			|	NA		1		SDTF sensu Cardoso et al but collected in Amazon. Accepted by Reflora for Amazon.	84
Bauhinia reflexa	Schery	Fabaceae	1a		revised.by.D.Cardoso.J.Iganci.H.C.Lima.T.D.Pennington.L.P.Queiroz	|	tree	1				3
Bauhinia rufa	(Bong.) Steud.	Fabaceae	3b			|	NA		1		Cerrado sensu Cardoso et al but collected in Amazon	120
Bauhinia tarapotensis	Benth.	Fabaceae	1a	1	revised.by.D.Cardoso.J.Iganci.H.C.Lima.T.D.Pennington.L.P.Queiroz	|	tree, liana	1
Bauhinia tomentosa	L.	Fabaceae	1a		revised.by.D.Cardoso.J.Iganci.H.C.Lima.T.D.Pennington.L.P.Queiroz	|	tree	1				5
Bauhinia tumupasensis	Rusby	Fabaceae	1a		revised.by.D.Cardoso.J.Iganci.H.C.Lima.T.D.Pennington.L.P.Queiroz	|	tree	1				20
Bauhinia ungulata	L.	Fabaceae	1a	1	revised.by.D.Cardoso.J.Iganci.H.C.Lima.T.D.Pennington.L.P.Queiroz	|	shrub, tree	1
Bauhinia weberbaueri	Harms	Fabaceae	3b			|	NA		1		Andean, >1000 m sensu Cardoso et al but collected in Amazon	1
Beilschmiedia costaricensis	(Mez & Pittier) C.K. Allen	Lauraceae	1a		revised.by.P.L.R.Moraes.H.vanderWerf	|	tree	1				3	1	1	6
Beilschmiedia curviramea	(Meisn.) Kosterm.	Lauraceae	1a		revised.by.P.L.R.Moraes.H.vanderWerf	|	tree	1				28
Beilschmiedia hexanthera	van der Werff	Lauraceae	1a		revised.by.P.L.R.Moraes.H.vanderWerf	|	tree	1				5	1	1	5
Beilschmiedia latifolia	(Nees) Sach.Nishida	Lauraceae	1a		revised.by.P.L.R.Moraes.H.vanderWerf	|	tree	1
Beilschmiedia pendula	(Sw.) Hemsl.	Lauraceae	1a		revised.by.P.L.R.Moraes.H.vanderWerf	|	tree	1				3	32	11	7
Beilschmiedia sulcata	(Ruiz & Pav.) Kosterm.	Lauraceae	1a		revised.by.P.L.R.Moraes.H.vanderWerf	|	tree	1				7	1	1	6
Beilschmiedia tovarensis	(Klotzsch & H. Karst. ex Meisn.) Sach. Nishida	Lauraceae	1a		revised.by.P.L.R.Moraes.H.vanderWerf	|	tree	1				8	8	5	6
Bellucia acutata	Pilg.	Melastomataceae	1a		revised.by.R.Goldenberg.F.A.Michelangeli	|	tree, shrub				<10cm s. Cardoso but retained	94
Bellucia aequiloba	Pilg.	Melastomataceae	1a		revised.by.R.Goldenberg.F.A.Michelangeli	|	tree	1				27	1	1	6
Bellucia arborescens	(Aubl.) Baill.	Melastomataceae	1a	1	revised.by.R.Goldenberg.F.A.Michelangeli	|	shrub					63	38	27	7
Bellucia beckii	S.S. Renner	Melastomataceae	1a		revised.by.R.Goldenberg.F.A.Michelangeli	|	tree				<10cm s. Cardoso but retained	9
Bellucia dichotoma	Cogn.	Melastomataceae	1a		revised.by.R.Goldenberg.F.A.Michelangeli	|	tree	1				149	113	25	7
Bellucia egensis	(Mart. ex DC.) Penneys, Michelang., Judd & Almeda	Melastomataceae	1a		revised.by.R.Goldenberg.F.A.Michelangeli	|	shrub, tree	1				152
Bellucia grossularioides	(L.) Triana	Melastomataceae	1a		revised.by.R.Goldenberg.F.A.Michelangeli	|	tree	1				767	720	109	8
Bellucia huberi	(Wurdack) S.S. Renner	Melastomataceae	1a		revised.by.R.Goldenberg.F.A.Michelangeli	|	shrub				<10cm s. Cardoso but retained	6	3	1	6
Bellucia klugii	(S.S. Renner) Penneys, Michelang., Judd & Almeda	Melastomataceae	1a		revised.by.R.Goldenberg.F.A.Michelangeli	|	tree	1				12	1	1	6
Bellucia mespiloides	(Miq.) J.F. Macbr.	Melastomataceae	1a	1	revised.by.R.Goldenberg.F.A.Michelangeli	|	tree	1				168
Bellucia nigricans	(Hook. f.) Penneys, Michelang., Judd & Almeda	Melastomataceae	1a		revised.by.R.Goldenberg.F.A.Michelangeli	|	tree	1				6
Bellucia ovata	(O. Berg ex Triana) Penneys, Michelang., Judd & Almeda	Melastomataceae	1a		revised.by.R.Goldenberg.F.A.Michelangeli	|	tree	1				37	11	4	7
Bellucia pentamera	Naudin	Melastomataceae	1a		revised.by.R.Goldenberg.F.A.Michelangeli	|	shrub, tree	1				198	31	17	7
Bellucia riparia	(S.S. Renner) Penneys, Michelang., Judd & Almeda	Melastomataceae	1a		revised.by.R.Goldenberg.F.A.Michelangeli	|	tree	1				11
Bellucia spruceana	(Benth. ex Triana) J.F. Macbr.	Melastomataceae	2a			|	NA				Accepted by Reflora for Amazon.	95	9	8	6
Bellucia sprucena	(Benth. ex Triana) Macbr.	Melastomataceae	1a	1	revised.by.R.Goldenberg.F.A.Michelangeli	|	tree	1
Bellucia strigosa	(Gleason) Penneys, Michelang., Judd & Almeda	Melastomataceae	1a		revised.by.R.Goldenberg.F.A.Michelangeli	|	tree	1				40	7	4	6
Bellucia subandina	(Wurdack) Penneys, Michelang., Judd & Almeda	Melastomataceae	1a		revised.by.R.Goldenberg.F.A.Michelangeli	|	tree	1				19	8	4	6
Bellucia subrotundifolia	Wurdack	Melastomataceae	1a	1	revised.by.R.Goldenberg.F.A.Michelangeli	|	tree	1				10
Bellucia umbellata	Gleason	Melastomataceae	1a		revised.by.R.Goldenberg.F.A.Michelangeli	|	tree, shrub	1				18	3	2	6
Bellucia villosa	Lozano & L.M.Quinones	Melastomataceae	1a		revised.by.R.Goldenberg.F.A.Michelangeli	|	shrub, small tree				<10cm s. Cardoso but retained	8
Bellucia wurdackiana	(S.S. Renner) Penneys, Michelang., Judd & Almeda	Melastomataceae	1a		revised.by.R.Goldenberg.F.A.Michelangeli	|	tree	1				7
Bernardia tamanduana	(Baill.) Müll. Arg.	Euphorbiaceae	3b			|	NA		1		Caatinga, Atlantic forest sensu Cardoso et al but collected in Amazon	3
Bernardinia fluminensis	(Gardner) Planch.	Connaraceae	1a		revised.by.D.Cardoso	|	shrub, tree	1				12
Bertholletia excelsa	Bonpl.	Lecythidaceae	1a		revised.by.S.A.Mori	|	tree	1				291	565	197	8
Bertiera angustifolia	Benth.	Rubiaceae	1a		revised.by.C.M.Taylor	|	shrub, tree				<10cm s. Cardoso but retained	18
Bertiera bracteosa	(Donn. Sm.) B. Ståhl & L. Andersson	Rubiaceae	2a			|	shrub		1		Andes (west coast/slope, Chocó) and Central America sensu Cardoso et al but collected in Amazon. Accepted by Reflora for Amazon.	1
Bertiera diversiramea	Steyerm.	Rubiaceae	1a		revised.by.C.M.Taylor	|	shrub, small tree				<10cm s. Cardoso but retained	12
Bertiera guianensis	Aubl.	Rubiaceae	1a		revised.by.C.M.Taylor	|	shrub, tree	1				498	4	4	6
Bertiera parviflora	Spruce ex K. Schum.	Rubiaceae	1a		revised.by.C.M.Taylor	|	shrub				<10cm s. Cardoso but retained	23
Billia rosea	(Planch. & Linden) C. Ulloa & P. Jørg.	Sapindaceae	3b			|	NA		1		Costa Rica and northern Andes, >2000 m sensu Cardoso et al but collected in Amazon	8	19	4	7
Bixa arborea	Huber	Bixaceae	1a			|	shrub, tree	1				91	208	64	8
Bixa excelsa	Gleason & Krukoff	Bixaceae	1a			|	shrub, tree	1				40
Bixa orellana	L.	Bixaceae	1a			|	shrub, tree					462	212	59	8
Blakea brasiliensis	Cogn.	Melastomataceae	1a		revised.by.R.Goldenberg.F.A.Michelangeli	|	tree				<10cm s. Cardoso but retained	4
Blakea eriocalyx	Wurdack	Melastomataceae	3b			|	NA		1		Andes (Ecuador), >1200 m sensu Cardoso et al but collected in Amazon	2
Blakea ferruginea	Cogn.	Melastomataceae	1a	1	revised.by.R.Goldenberg.F.A.Michelangeli	|	tree	1				9
Blakea glandulosa	Gleason	Melastomataceae	1a		revised.by.R.Goldenberg.F.A.Michelangeli	|	tree	1				5
Blakea hirsuta	Berg ex Triana	Melastomataceae	1a		revised.by.R.Goldenberg.F.A.Michelangeli	|	tree	1				5
Blakea inundata	(Markgr.) Penneys & Judd	Melastomataceae	3b	1		|	tree
Blakea mexiae	Gleason	Melastomataceae	1a		revised.by.R.Goldenberg.F.A.Michelangeli	|	tree	1				6
Blakea multiflora	D. Don	Melastomataceae	1a	1	revised.by.R.Goldenberg.F.A.Michelangeli	|	tree	1				7
Blakea orientalis	Gleason	Melastomataceae	3b			|	NA		1		Andes (Venezuela, Colombia), >1500 m sensu Cardoso et al but collected in Amazon	1
Blakea parasitica	(Aubl.) D. Don	Melastomataceae	1a		revised.by.R.Goldenberg.F.A.Michelangeli	|	tree	1				90
Blakea repens	(Ruiz & Pav.) D. Don	Melastomataceae	1a		revised.by.R.Goldenberg.F.A.Michelangeli	|	vine				ok	3
Blakea rosea	(Ruiz & Pav.) D.Don	Melastomataceae	1a		revised.by.R.Goldenberg.F.A.Michelangeli	|	tree, liana
Blakea sawadae	J.F. Macbr.	Melastomataceae	1a		revised.by.R.Goldenberg.F.A.Michelangeli	|	tree	1				9
Blakea spruceana	Cogn.	Melastomataceae	1a		revised.by.R.Goldenberg.F.A.Michelangeli	|	tree, vine	1				4
Blakea subvaginata	Wurdack	Melastomataceae	1a		revised.by.R.Goldenberg.F.A.Michelangeli	|	tree	1				2
Blakea watsonii	(Cogn.) Penneys & Almeda	Melastomataceae	3b	1		|	NA		1		Andes (west coast/slope, Chocó) and Central America sensu Cardoso et al but collected in Amazon	1
Blastemanthus gemmiflorus	(Mart.) Planch.	Ochnaceae	1a		revised.by.D.Cardoso	|	shrub, tree	1				93	11	3	7
Blastemanthus grandiflorus	Spruce	Ochnaceae	1a		revised.by.D.Cardoso	|	tree	1				2
Blastemanthus sprucei	Tiegh.	Ochnaceae	1a		revised.by.D.Cardoso	|	tree	1				25
Blepharandra heteropetala	W.R.Anderson	Malpighiaceae	1a	1	revised.by.A.M.Amorim	|	shrub, tree	1
Blepharandra hypoleuca	(Benth.) Griseb.	Malpighiaceae	2a			|	NA		1		high elevation (Venezuela) sensu Cardoso et al but collected in Amazon. Accepted by Reflora for Amazon.	40
Blepharandra intermedia	W.R. Anderson	Malpighiaceae	2a			|	NA		1		Andes sensu Cardoso et al but collected in Amazon. Accepted by Reflora for Amazon.	28
Blepharocalyx cruckshanksii	(Hook. & Arn.) Nied.	Myrtaceae	3b			|	NA		1		Chile sensu Cardoso et al but collected in Amazon	1
Blepharocalyx eggersii	(Kiaersk.) Landrum	Myrtaceae	1a		revised.by.M.Sobral	|	tree	1				38	13	11	6
Blepharocalyx salicifolius	(Kunth) O. Berg	Myrtaceae	2a			|	NA		1		Atlantic forest, Pampa sensu Cardoso et al but collected in Amazon. Accepted by Reflora for Amazon.	4
Bocageopsis canescens	(Spruce ex Benth.) R.E. Fr.	Annonaceae	1a		revised.by.R.MelloSilva	|	shrub, tree	1				77	131	28	8
Bocageopsis mattogrossensis	(R.E. Fr.) R.E. Fr.	Annonaceae	1a		revised.by.R.MelloSilva	|	shrub, tree	1				22	41	10	7
Bocageopsis multiflora	(Mart.) R.E. Fr.	Annonaceae	1a		revised.by.R.MelloSilva	|	tree	1				594	1622	324	9
Bocageopsis pleiosperma	Maas	Annonaceae	1a		revised.by.R.MelloSilva	|	tree	1				32	49	27	7
Bocoa marioniae	Aymard & H.E.Ireland	Fabaceae	1b		Aymard & H.E.Ireland 2010. Blumea 55(1): 18-20.	|
Bocoa prouacensis	Aubl.	Fabaceae	1a		revised.by.D.Cardoso.J.Iganci.H.C.Lima.T.D.Pennington.L.P.Queiroz	|	tree	1				141	786	81	8
Bocoa viridiflora	(Ducke) R.S. Cowan	Fabaceae	1a		revised.by.D.Cardoso.J.Iganci.H.C.Lima.T.D.Pennington.L.P.Queiroz	|	tree	1				107	595	180	8
Boehmeria pavonii	Wedd.	Urticaceae	1a	1	revised.by.A.F.P.Machado	|	shrub, tree	1
Bonellia mucronata	(Roem. & Schult.) B. Ståhl & Källersjö	Primulaceae	3a		new in ATDN since 2013	|	NA		1		Peruvian inter-Andean dry valleys (SDTF)		9	2	7
Bonnetia colombiana	(Maguire) Steyerm.	Bonnetiaceae	3b			|	NA					2
Bonnetia crassa	Gleason	Bonnetiaceae	3b			|	NA					11
Bonnetia holostyla	Huber	Bonnetiaceae	1a			|	shrub					2
Bonnetia paniculata	Spruce ex Benth.	Bonnetiaceae	2a			|	NA				Accepted by Reflora for Amazon.	50	3	1	6
Bonnetia sessilis	Benth.	Bonnetiaceae	1a			|	shrub				<10cm s. Cardoso but retained, small tree possible	104
Bonnetia tristyla	Gleason	Bonnetiaceae	1a			|	shrub				<10cm s. Cardoso but retained	23
Bonyunia antoniifolia	Progel	Loganiaceae	1a			|	shrub, tree	1				36
Bonyunia aquatica	Ducke	Loganiaceae	1a			|	tree	1				34	10	7	7
Bonyunia magnifica	J.R.Grant	Loganiaceae	1a			|	tree	1			no coordinates
Bonyunia minor	N.E. Br.	Loganiaceae	1a			|	tree	1				22	2	1	6
Bonyunia pulchra	Ricketson, J.R.Grant & Liesner	Loganiaceae	3b			|	NA				collections in Peruvian Amazon , 500m
Bonyunia superba	M.R. Schomb. ex Progel	Loganiaceae	3b			|	NA					24
Bonyunia venusta	J.R.Grant	Loganiaceae	1a			|	tree	1			no coordinates
Bothriospora corymbosa	(Benth.) Hook. f.	Rubiaceae	1a		revised.by.C.M.Taylor	|	tree	1				207	27	10	7
Botryarrhena pendula	Ducke	Rubiaceae	1a		revised.by.C.M.Taylor	|	tree	1				44	93	45	8
Botryarrhena venezuelensis	Steyerm.	Rubiaceae	1a		revised.by.C.M.Taylor	|	tree	1				23	9	7	7
Bougainvillea modesta	Heimerl	Nyctaginaceae	1a	1		|	tree	1
Bougainvillea praecox	Griseb.	Nyctaginaceae	1a	1		|	tree	1
Bourreria bolivarensis	Gottschling & J.S.Mill.	Boraginaceae	1a		revised.by.D.Cardoso	|	tree	1			no coordinates
Bourreria exsucca	Jacq.	Boraginaceae	1a	1	revised.by.D.Cardoso	|	tree	1					8	2	6
Bowdichia nitida	Spruce ex Benth.	Fabaceae	1a		revised.by.D.Cardoso.J.Iganci.H.C.Lima.T.D.Pennington.L.P.Queiroz	|	tree	1				156	164	45	8
Bowdichia virgilioides	Kunth	Fabaceae	2a			|	NA		1		savanna, seasonal vegetation sensu Cardoso et al; collected in Amazon; also Amazonian sensu Reflora. Accepted by Reflora for Amazon.	160	63	21	8
Brachynema axillare	R. Duno & P.E. Berry	Olacaceae	1a		revised.by.D.Cardoso	|	tree	1				2
Brachynema ramiflorum	Benth.	Olacaceae	1a		revised.by.D.Cardoso	|	shrub, tree					20
Brasiliocroton mamoninha	P.E. Berry & Cordeiro	Euphorbiaceae	1a		revised.by.R.Riina	|	tree	1			no coordinates	2
Brasiliopuntia brasiliensis	(Willd.) A. Berger	Cactaceae	2a			|	NA		1		SDTF sensu Cardoso et al but collected in Amazon. Accepted by Reflora for Amazon.	1
Bravaisia integerrima	(Spreng.) Standl.	Acanthaceae	3a	1	new in ATDN since 2013	|	NA						29	10	7
Bribria apiculata	(Hekking) Wahlert & H. E. Ballard	Violaceae	1b	1	Wahlert et al 2017, Brittonia. 10.1007/s12228-017-9507-z	|	tree	1				38	615	20	8
Brosimum acutifolium	Huber	Moraceae	1a		revised.by.A.F.P.Machado	|	tree	1				214	374	209	8
Brosimum alicastrum	Sw.	Moraceae	1a		revised.by.A.F.P.Machado	|	tree	1				68	435	113	8
Brosimum gaudichaudii	Trécul	Moraceae	1a		revised.by.A.F.P.Machado	|	tree, shrub	1				58	19	10	7
Brosimum glaziovii	Taub.	Moraceae	3b			|	NA		1		Atlantic forest sensu Cardoso et al but collected in Amazon	1
Brosimum guianense	(Aubl.) Huber	Moraceae	1a		revised.by.A.F.P.Machado	|	shrub, tree	1				682	2826	658	9
Brosimum lactescens	(S. Moore) C.C. Berg	Moraceae	1a		revised.by.A.F.P.Machado	|	tree	1				385	3170	467	9
Brosimum longifolium	Ducke	Moraceae	1a		revised.by.A.F.P.Machado	|	tree	1				24	11	11	7
Brosimum melanopotamicum	C.C. Berg	Moraceae	1a		revised.by.A.F.P.Machado	|	tree	1				15	17	14	7
Brosimum multinervium	C.C. Berg	Moraceae	3b			|	NA		1		Andes (Peru) sensu Cardoso et al but collected in Amazon	9	13	8	7
Brosimum parinarioides	Ducke	Moraceae	1a		revised.by.A.F.P.Machado	|	tree	1				225	569	271	8
Brosimum potabile	Ducke	Moraceae	1a		revised.by.A.F.P.Machado	|	tree	1				82	272	116	8
Brosimum rubescens	Taub.	Moraceae	1a		revised.by.A.F.P.Machado	|	tree	1				488	2576	612	9
Brosimum utile	(Kunth) Oken	Moraceae	1a		revised.by.A.F.P.Machado	|	tree	1				281	823	319	9
Brownea cauliflora	Poepp. & Endl.	Fabaceae	1a	1	revised.by.D.Cardoso.J.Iganci.H.C.Lima.T.D.Pennington.L.P.Queiroz	|	tree	1					4	2	6
Brownea coccinea	Jacq.	Fabaceae	1a		revised.by.D.Cardoso.J.Iganci.H.C.Lima.T.D.Pennington.L.P.Queiroz	|	tree	1				85	307	52	8
Brownea enricii	Quinones	Fabaceae	1a		revised.by.D.Cardoso.J.Iganci.H.C.Lima.T.D.Pennington.L.P.Queiroz	|	tree	1				1
Brownea grandiceps	Jacq.	Fabaceae	1a		revised.by.D.Cardoso.J.Iganci.H.C.Lima.T.D.Pennington.L.P.Queiroz	|	tree	1				82	799	54	8
Brownea guianensis	Klotzsch	Fabaceae	1a		revised.by.D.Cardoso.J.Iganci.H.C.Lima.T.D.Pennington.L.P.Queiroz	|	tree	1				1
Brownea jaramilloi	Á.J.Pérez & Klitg.	Fabaceae	1a		revised.by.D.Cardoso.J.Iganci.H.C.Lima.T.D.Pennington.L.P.Queiroz	|	tree	1			previously with no coordinates, two vouchers with coordinates; Pitman 5173 00°42'00"S 076°28'00"W; Perez & Alvia 1606 00°38'00"S 076°30'00"W	2
Brownea leucantha	Jacq.	Fabaceae	1a		revised.by.D.Cardoso.J.Iganci.H.C.Lima.T.D.Pennington.L.P.Queiroz	|	tree	1				2
Brownea longipedicellata	Huber	Fabaceae	1a		revised.by.D.Cardoso.J.Iganci.H.C.Lima.T.D.Pennington.L.P.Queiroz	|	tree	1				24	3	3	6
Brownea macrophylla	hort. ex Mast.	Fabaceae	1a		revised.by.D.Cardoso.J.Iganci.H.C.Lima.T.D.Pennington.L.P.Queiroz	|	tree	1				21	199	8	8
Brownea multijuga	Britton & Killip	Fabaceae	3b			|	NA		1		Chocó in Colombia and Pacific coast of Equador sensu Cardoso et al but collected in Amazon	1
Browneopsis cauliflora	(Poepp.) Huber	Fabaceae	1a		revised.by.D.Cardoso.J.Iganci.H.C.Lima.T.D.Pennington.L.P.Queiroz	|	tree	1				17	5	1	6
Browneopsis disepala	(Little) Klitg.	Fabaceae	3b			|	NA		1		Pacific coast of Equador sensu Cardoso et al but collected in Amazon	1	1	1	6
Browneopsis excelsa	Pittier	Fabaceae	1a		revised.by.D.Cardoso.J.Iganci.H.C.Lima.T.D.Pennington.L.P.Queiroz	|	tree	1				2
Browneopsis peruviana	(J.F. Macbr.) Klitgaard	Fabaceae	1a		revised.by.D.Cardoso.J.Iganci.H.C.Lima.T.D.Pennington.L.P.Queiroz	|	tree	1				6	5	1	6
Browneopsis puyensis	D.A.Neill & Asanza	Fabaceae	1a		revised.by.D.Cardoso.J.Iganci.H.C.Lima.T.D.Pennington.L.P.Queiroz	|	tree	1
Browneopsis ucayalina	Huber	Fabaceae	1a		revised.by.D.Cardoso.J.Iganci.H.C.Lima.T.D.Pennington.L.P.Queiroz	|	tree	1				40	197	25	8
Browningia altissima	Buxb.	Cactaceae	3a	1	new in ATDN in 2017	|	NA						1	1	6
Brugmansia arborea	(L.) Lagerh.	Solanaceae	3b			|	NA		1	yes	Andes (cloud forest) sensu Cardoso et al but collected in Amazon, also widely cultivated	9
Brugmansia suaveolens	(Humb. & Bonpl. ex Willd.) Bercht. & J. Presl	Solanaceae	2a			|	NA		1	yes	Andes (cloud forest) sensu Cardoso et al but widely collected in Amazon, also cultivated. Accepted by Reflora for Amazon.	35
Brunfelsia grandiflora	D. Don	Solanaceae	1a		revised.by.L.L.Giacomin.S.Knapp.T.Särkinen.J.R.Stehmann	|	shrub, tree					195	1	1	6
Bunchosia apiculata	Huber	Malpighiaceae	1a		revised.by.A.M.Amorim	|	shrub					31
Bunchosia argentea	(Jacq.) DC.	Malpighiaceae	1a		revised.by.A.M.Amorim	|	tree	1				50	37	22	7
Bunchosia armeniaca	(Cav.) DC.	Malpighiaceae	1a		revised.by.A.M.Amorim	|	tree	1				27
Bunchosia berlinii	W.R. Anderson	Malpighiaceae	1a		revised.by.A.M.Amorim	|	shrub, tree	1				5
Bunchosia cauliflora	W.R. Anderson	Malpighiaceae	1a		revised.by.A.M.Amorim	|	tree	1				3
Bunchosia decussiflora	W.R. Anderson	Malpighiaceae	1a		revised.by.A.M.Amorim	|	tree	1				33
Bunchosia elliptica	Tod.	Malpighiaceae	1a		revised.by.A.M.Amorim	|	tree	1				1
Bunchosia glandulifera	(Jacq.) Kunth	Malpighiaceae	3b			|	NA			yes	<10cm s. Cardoso but retained, also cultivated	63	2	1	6
Bunchosia hookeriana	A. Juss.	Malpighiaceae	1a		revised.by.A.M.Amorim	|	tree	1				16	1	1	5
Bunchosia lindeniana	A. Juss.	Malpighiaceae	3b			|	NA		1		Mesoamerica sensu Cardoso et al but collected in Amazon	2
Bunchosia maritima	(Vell.) J.F. Macbr.	Malpighiaceae	3b			|	NA		1		Atlantic forest sensu Cardoso et al but collected in Amazon	3
Bunchosia mollis	Benth.	Malpighiaceae	1a		revised.by.A.M.Amorim	|	shrub, tree	1				52
Bunchosia nitida	(Jacq.) DC.	Malpighiaceae	3b			|	NA		1		Mesoamerica sensu Cardoso et al but collected in Amazon	2
Bunchosia paraguariensis	Nied.	Malpighiaceae	2a			|	NA		1		Bolivia but not Amazonian region sensu Cardoso et al but collected in Amazon. Accepted by Reflora for Amazon.	2
Bunchosia pilocarpa	Rusby	Malpighiaceae	3b			|	NA		1		Bolivia but not Amazonian region sensu Cardoso et al but collected in Amazon	1
Bunchosia plowmanii	W.R. Anderson	Malpighiaceae	3b			|	NA		1		Western Ecuador sensu Cardoso et al but collected in Amazon	5
Bunchosia pseudonitida	Cuatrec.	Malpighiaceae	3b			|	NA		1		High elevation (Andes of Colombia, Peru and Ecuador) sensu Cardoso et al but collected in Amazon	1
Bunchosia systyla	(Nied.) Dobson	Malpighiaceae	1a	1	revised.by.A.M.Amorim	|	tree	1
Burdachia duckei	Steyerm.	Malpighiaceae	1a		revised.by.A.M.Amorim	|	tree	1				64	2	1	6
Burdachia prismatocarpa	A. Juss.	Malpighiaceae	1a		revised.by.A.M.Amorim	|	tree	1				221	12	6	7
Burdachia sphaerocarpa	A. Juss.	Malpighiaceae	1a		revised.by.A.M.Amorim	|	tree	1				97	1	1	6
Bursera graveolens	(Kunth) Triana & Planch.	Burseraceae	3b			|	NA		1		SDTF (NW S. America) sensu Cardoso et al but collected in Amazon	2
Bursera inversa	D.C. Daly	Burseraceae	3b			|	NA		1		coastal northern South America and Magdalena Valley sensu Cardoso et al but collected in Amazon	1	8	2	7
Bursera simaruba	(L.) Sarg.	Burseraceae	2a			|	NA		1		SDTF sensu Cardoso et al but collected in Amazon. Accepted by Reflora for Amazon.	8	6	4	6
Byrsonima aerugo	Sagot	Malpighiaceae	1a		revised.by.A.M.Amorim	|	tree	1				144	131	42	7
Byrsonima altissima	DC.	Malpighiaceae	1a		revised.by.A.M.Amorim	|	tree	1				29	15	10	6
Byrsonima arthropoda	A. Juss.	Malpighiaceae	1a		revised.by.A.M.Amorim	|	tree	1				131	46	27	7
Byrsonima aubletii	Kostermans	Malpighiaceae	1a	1	revised.by.A.M.Amorim	|	tree	1
Byrsonima basiliana	W.R. Anderson	Malpighiaceae	1a		revised.by.A.M.Amorim	|	shrub, tree					1
Byrsonima basiloba	A. Juss.	Malpighiaceae	2b			|	NA		1		Cerrado, Campo Rupestre sensu Cardoso et al but collected in Amazon. Accepted by Reflora for Amazon.	9	4	1	6
Byrsonima brachystachya	DC.	Malpighiaceae	3b			|	NA		1		Only known from the type collection with incomplete locality information ("Bresil") sensu Cardoso et al but collected in Amazon	2
Byrsonima bronweniana	W.R. Anderson	Malpighiaceae	1a		revised.by.A.M.Amorim	|	shrub, tree	1				6
Byrsonima carraoana	Steyerm.	Malpighiaceae	1a		revised.by.A.M.Amorim	|	tree	1
Byrsonima chalcophylla	Nied.	Malpighiaceae	1a		revised.by.A.M.Amorim	|	shrub, tree	1				9
Byrsonima christianeae	W.R. Anderson	Malpighiaceae	1a		revised.by.A.M.Amorim	|	tree	1				18
Byrsonima chrysophylla	Kunth	Malpighiaceae	1a		revised.by.A.M.Amorim	|	tree	1				375	19	11	7
Byrsonima clausseniana	A. Juss.	Malpighiaceae	2a			|	NA		1		Cerrado, Campo Rupestre sensu Cardoso et al but collected in Amazon. Accepted by Reflora for Amazon.	2
Byrsonima coccolobifolia	Kunth	Malpighiaceae	2a			|	NA		1		Cerrado sensu Cardoso et al but collected in Amazon. Accepted by Reflora for Amazon.	209	4	2	6
Byrsonima concinna	Benth.	Malpighiaceae	1a		revised.by.A.M.Amorim	|	shrub, tree	1				57	7	5	6
Byrsonima coniophylla	A. Juss.	Malpighiaceae	1a		revised.by.A.M.Amorim	|	tree	1				47
Byrsonima cowanii	W.R. Anderson	Malpighiaceae	1a		revised.by.A.M.Amorim	|	tree	1				9	1	1	5
Byrsonima crassifolia	(L.) Kunth	Malpighiaceae	1a		revised.by.A.M.Amorim	|	tree	1				868	32	19	7
Byrsonima crispa	A. Juss.	Malpighiaceae	1a		revised.by.A.M.Amorim	|	tree	1				203	131	65	8
Byrsonima cuprea	Griseb.	Malpighiaceae	1a		revised.by.A.M.Amorim	|	tree	1				16
Byrsonima cydoniifolia	A. Juss.	Malpighiaceae	2a			|	NA		1		Cerrado, Campo Rupestre sensu Cardoso et al but collected in Amazon. Accepted by Reflora for Amazon.	34	54	6	7
Byrsonima densa	(Poir.) DC.	Malpighiaceae	1a		revised.by.A.M.Amorim	|	tree	1				170	449	84	8
Byrsonima duckeana	W.R. Anderson	Malpighiaceae	1a		revised.by.A.M.Amorim	|	tree	1				52	50	32	7
Byrsonima eugeniifolia	Sandwith	Malpighiaceae	2a			|	NA		1		Cerrado sensu Cardoso et al but collected in Amazon. Accepted by Reflora for Amazon.	77	2	1	6
Byrsonima euryphylla	Pilg.	Malpighiaceae	1a		revised.by.A.M.Amorim	|	tree	1				4
Byrsonima fanshawei	W.R. Anderson	Malpighiaceae	3b			|	NA		1		Cerrado sensu Cardoso et al but collected in Amazon	2
Byrsonima fernandezii	Cuatrec.	Malpighiaceae	1a		revised.by.A.M.Amorim	|	tree	1				22	4	4	6
Byrsonima flexipes	W.R. Anderson	Malpighiaceae	1a		revised.by.A.M.Amorim	|	tree	1				8	14	10	7
Byrsonima formosa	W.R. Anderson	Malpighiaceae	1a		revised.by.A.M.Amorim	|	tree	1				14
Byrsonima frondosa	A. Juss.	Malpighiaceae	1a		revised.by.A.M.Amorim	|	tree	1				13	2	2	6
Byrsonima garcibarrigae	Cuatrec.	Malpighiaceae	1a		revised.by.A.M.Amorim	|	tree	1				28	17	7	7
Byrsonima gardneriana	A.Juss.	Malpighiaceae	2a			|	NA		1		Cerrado, Campo Rupestre sensu Cardoso et al but collected in Amazon. Accepted by Reflora for Amazon.	8
Byrsonima gymnocalycina	A. Juss.	Malpighiaceae	1a		revised.by.A.M.Amorim	|	tree	1				26
Byrsonima hirsuta	W.R. Anderson	Malpighiaceae	1a		revised.by.A.M.Amorim	|	tree	1			no coordinates
Byrsonima incarnata	Sandwith	Malpighiaceae	1a		revised.by.A.M.Amorim	|	tree	1				53	91	25	8
Byrsonima intermedia	A. Juss.	Malpighiaceae	2a			|	NA		1		eastern Brazil sensu Cardoso et al but collected in Amazon. Accepted by Reflora for Amazon.	23	86	3	7
Byrsonima japurensis	A. Juss.	Malpighiaceae	1a		revised.by.A.M.Amorim	|	tree	1				166	244	48	8
Byrsonima krukoffii	W.R. Anderson	Malpighiaceae	1a		revised.by.A.M.Amorim	|	tree	1				31	1	1	6
Byrsonima laevigata	(Poir.) DC.	Malpighiaceae	1a		revised.by.A.M.Amorim	|	tree	1				108	42	22	7
Byrsonima laevis	Nied.	Malpighiaceae	1a		revised.by.A.M.Amorim	|	tree	1				139	25	7	7
Byrsonima lancifolia	A. Juss.	Malpighiaceae	2a			|	NA		1		Brasil (GO, MG and PR) sensu Cardoso et al but collected in Amazon. Accepted by Reflora for Amazon.	18	3	2	6
Byrsonima lanulosa	W.R. Anderson	Malpighiaceae	2a			|	NA		1		Bolivia and Mato Grosso/Rondonia, Cerrado sensu Cardoso et al but collected in Amazon. Accepted by Reflora for Amazon.	5
Byrsonima laxiflora	Griseb.	Malpighiaceae	2a			|	NA		1		Atlantic forest sensu Cardoso et al but collected in Amazon. Accepted by Reflora for Amazon.	12	2	2	5
Byrsonima leucophlebia	Griseb.	Malpighiaceae	1a		revised.by.A.M.Amorim	|	tree	1				60	16	5	7
Byrsonima linguifera	Cuatrec.	Malpighiaceae	1a		revised.by.A.M.Amorim	|	tree	1				48
Byrsonima luetzelburgii	Steyerm.	Malpighiaceae	1a		revised.by.A.M.Amorim	|	tree
Byrsonima macrostachya	W.R. Anderson	Malpighiaceae	3b			|	NA		1		high elevation (Venezuela) sensu Cardoso et al but collected in Amazon	3	6	5	6
Byrsonima melanocarpa	Ducke	Malpighiaceae	1a		revised.by.A.M.Amorim	|	shrub, tree	1				30
Byrsonima microphylla	A. Juss.	Malpighiaceae	3b			|	NA		1		Cerrado, Campo Rupestre sensu Cardoso et al but collected in Amazon	1
Byrsonima nitidissima	Kunth	Malpighiaceae	1a		revised.by.A.M.Amorim	|	tree	1				10
Byrsonima pachyphylla	A. Juss.	Malpighiaceae	2a			|	NA		1		Cerrado, Campo Rupestre sensu Cardoso et al but collected in Amazon. Accepted by Reflora for Amazon.	31
Byrsonima piresii	W.R. Anderson	Malpighiaceae	1a		revised.by.A.M.Amorim	|	tree	1				10
Byrsonima poeppigiana	A. Juss.	Malpighiaceae	1a		revised.by.A.M.Amorim	|	tree	1				55	35	27	7
Byrsonima punctulata	A. Juss.	Malpighiaceae	1a		revised.by.A.M.Amorim	|	shrub, tree	1				85	55	5	7
Byrsonima putumayensis	Cuatrec.	Malpighiaceae	1a		revised.by.A.M.Amorim	|	tree	1				15	52	17	7
Byrsonima riparia	W.R. Anderson	Malpighiaceae	1a		revised.by.A.M.Amorim	|	tree	1				7	30	4	7
Byrsonima rodriguesii	W.R. Anderson	Malpighiaceae	1a		revised.by.A.M.Amorim	|	tree	1				29	3	3	5
Byrsonima salzmanniana	A. Juss.	Malpighiaceae	3b			|	NA		1		Brazil but not in the Amazon region sensu Cardoso et al but collected in Amazon	2
Byrsonima schomburgkiana	Benth.	Malpighiaceae	1a		revised.by.A.M.Amorim	|	shrub, tree	1				81	10	5	6
Byrsonima schunkei	W.R. Anderson	Malpighiaceae	1a		revised.by.A.M.Amorim	|	tree	1				39	1	1	6
Byrsonima sericea	DC.	Malpighiaceae	1a		revised.by.A.M.Amorim	|	tree	1				26
Byrsonima souzae	W.R. Anderson	Malpighiaceae	1a		revised.by.A.M.Amorim	|	tree	1				10
Byrsonima spicata	(Cav.) DC.	Malpighiaceae	1a		revised.by.A.M.Amorim	|	tree	1				324	40	8	7
Byrsonima stipulacea	A. Juss.	Malpighiaceae	1a		revised.by.A.M.Amorim	|	tree	1				206	318	55	8
Byrsonima stipulina	J.F. Macbr.	Malpighiaceae	1a		revised.by.A.M.Amorim	|	tree	1				13	50	14	7
Byrsonima subcordata	Nied.	Malpighiaceae	3b			|	NA		1		Savanna (northeastern Brazil) sensu Cardoso et al but collected in Amazon	2
Byrsonima subterranea	Brade & Markgr.	Malpighiaceae	2a			|	NA		1		Cerrado, Campo Rupestre sensu Cardoso et al but collected in Amazon. Accepted by Reflora for Amazon.	6
Byrsonima surinamensis	W.R. Anderson	Malpighiaceae	1a		revised.by.A.M.Amorim	|	tree	1				14
Byrsonima umbellata	Mart. ex A. Juss.	Malpighiaceae	1a		revised.by.A.M.Amorim	|	shrub, tree	1				45
Byrsonima vacciniifolia	A. Juss.	Malpighiaceae	3b			|	NA		1		Cerrado, Campo Rupestre sensu Cardoso et al but collected in Amazon	5
Byrsonima variabilis	A. Juss.	Malpighiaceae	3b			|	NA		1		Cerrado, Campo Rupestre sensu Cardoso et al but collected in Amazon	1
Byrsonima verbascifolia	(L.) DC.	Malpighiaceae	2a			|	NA		1		Savanna (Cerrado + Rupestrian Grasslands) sensu Cardoso et al but collected in Amazon. Accepted by Reflora for Amazon.	149	2	1	6
Byrsonima viminifolia	A. Juss.	Malpighiaceae	3b			|	NA		1		Cerrado, Campo Rupestre sensu Cardoso et al but collected in Amazon	1
Byrsonima wurdackii	W.R. Anderson	Malpighiaceae	1a		revised.by.A.M.Amorim	|	tree	1				9
Byttneria morii	L.C. Barnett & Dorr	Malvaceae	1a			|	tree	1			tree!	26
Byttneria schunkei	Cristóbal	Malvaceae	1a			|	subshrub				shrub or small tree	17
Cabralea canjerana	(Vell.) Mart.	Meliaceae	1a		revised.by.T.D.Pennington	|	tree	1				82	227	76	8
Caesalpinia bracteosa	Tul.	Fabaceae	2a			|	NA		1		SDTF (Caatinga) sensu Cardoso et al but collected in Amazon. Accepted by Reflora for Amazon.	23
Caesalpinia caudata	(A. Gray) Fisher	Fabaceae	3b			|	NA		1		SDTF (Mesoamerica) sensu Cardoso et al but collected in Amazon	1
Caesalpinia fimbriata	Tul.	Fabaceae	3b			|	NA		1		Andes sensu Cardoso et al but collected in Amazon	2
Caesalpinia glabrata	Kunth	Fabaceae	3b			|	NA		1		Andes, >1000 m sensu Cardoso et al but collected in Amazon	4
Caesalpinia pyramidalis	Tul.	Fabaceae	3b			|	NA		1		SDTF (Caatinga) sensu Cardoso et al but collected in Amazon (Macapa, sensu Reflora)	9
Caesalpinia stuckertii	Hassl.	Fabaceae	3b			|	NA		1		SDTF sensu Cardoso et al but collected in Amazon	1
Calanthea pulcherrima	(Jacq.) Miers	Capparaceae	3b			|	NA				French Guiana, Colombia
Calatola costaricensis	Standl.	Metteniusaceae	1a			|	tree	1				45	301	50	8
Calatola microcarpa	Gentry ex Duno & Janovec	Metteniusaceae	1a		revised by J.E. Guevara Andino	|	tree	1			Holotype from Vasquez 12300, 04°55'00"S 073°45'00"W (MO)	7	31	14	7
Calliandra angustifolia	Spruce ex Benth.	Fabaceae	3b			|	shrub <10 cm DBH				<10cm s. Cardoso but retained	33
Calliandra bombycina	Spruce ex Benth.	Fabaceae	1a		revised.by.D.Cardoso.J.Iganci.H.C.Lima.T.D.Pennington.L.P.Queiroz	|	tree	1				8
Calliandra brevipes	Benth.	Fabaceae	2b			|	NA		1		eastern Brazil sensu Cardoso et al but collected in Amazon. Accepted by Reflora for Amazon.	2
Calliandra coriacea	(Humb. & Bonpl. ex Willd.) Benth.	Fabaceae	1a		revised.by.D.Cardoso.J.Iganci.H.C.Lima.T.D.Pennington.L.P.Queiroz	|	tree, shrub	1				27
Calliandra cruegeri	Griseb.	Fabaceae	2a			|	NA		1		SDTF (Guajira + Caribbean) sensu Cardoso et al but collected in Amazon. Accepted by Reflora for Amazon.	4
Calliandra falcata	Benth.	Fabaceae	3b			|	shrub <10 cm DBH		1		Rupestrian Grassland sensu Cardoso et al but collected in Amazon	2
Calliandra gardneri	Benth.	Fabaceae	3b			|	shrub <10 cm DBH		1		Rupestrian Grassland sensu Cardoso et al but collected in Amazon	1
Calliandra glomerulata	H. Karst.	Fabaceae	1a		revised.by.D.Cardoso.J.Iganci.H.C.Lima.T.D.Pennington.L.P.Queiroz	|	shrub, small tree					10
Calliandra glyphoxylon	Spruce ex Benth.	Fabaceae	3b			|	NA		1		SDTF (Andes) sensu Cardoso et al but collected in Amazon	1
Calliandra grandiflora	(L'HÃ©r.) Benth.	Fabaceae	3b			|	NA		1		Central America sensu Cardoso et al but collected in Amazon	1
Calliandra guildingii	Benth.	Fabaceae	1a		revised.by.D.Cardoso.J.Iganci.H.C.Lima.T.D.Pennington.L.P.Queiroz	|	tree	1				17	14	11	7
Calliandra haematocephala	Hassk.	Fabaceae	1a		revised.by.D.Cardoso.J.Iganci.H.C.Lima.T.D.Pennington.L.P.Queiroz	|	tree	1				9
Calliandra hirsuta	(G. Don) Benth.	Fabaceae	3a			|	NA		1		SDTF (Mesoamerica) sensu Cardoso et al but collected in Amazon		1	1	5
Calliandra houstoniana	(Mill.) Standl.	Fabaceae	3b	1		|	NA					2
Calliandra hymenaeoides	(Rich.) Benth.	Fabaceae	1a		revised.by.D.Cardoso.J.Iganci.H.C.Lima.T.D.Pennington.L.P.Queiroz	|	tree	1				16	9	2	6
Calliandra jariensis	Barneby	Fabaceae	1a		revised.by.D.Cardoso.J.Iganci.H.C.Lima.T.D.Pennington.L.P.Queiroz	|	tree	1				9
Calliandra laxa	(Willd.) Benth.	Fabaceae	1a		revised.by.D.Cardoso.J.Iganci.H.C.Lima.T.D.Pennington.L.P.Queiroz	|	shrub, tree	1				95	132	7	8
Calliandra magdalenae	(Bertero ex DC.) Benth.	Fabaceae	1a		revised.by.D.Cardoso.J.Iganci.H.C.Lima.T.D.Pennington.L.P.Queiroz	|	tree	1				7	9	7	6
Calliandra parviflora	Benth.	Fabaceae	2a			|	shrub <10 cm DBH				<10cm s. Cardoso but retained. Accepted by Reflora for Amazon.	57
Calliandra parvifolia	(Hook. & Arn.) Speg.	Fabaceae	1a		revised.by.D.Cardoso.J.Iganci.H.C.Lima.T.D.Pennington.L.P.Queiroz	|	shrub, subshrub				<10cm s. Cardoso but retained	15
Calliandra pittieri	Standl.	Fabaceae	3b			|	NA		1		SDTF (Andes) sensu Cardoso et al but collected in Amazon	3
Calliandra purdiei	Benth.	Fabaceae	1a		revised.by.D.Cardoso.J.Iganci.H.C.Lima.T.D.Pennington.L.P.Queiroz	|	tree	1				2
Calliandra purpurea	(L.) Benth.	Fabaceae	3b			|	NA		1		SDTF (Guajira + Caribbean) sensu Cardoso et al but collected in Amazon	14	3	3	6
Calliandra rigida	Benth.	Fabaceae	1a		revised.by.D.Cardoso.J.Iganci.H.C.Lima.T.D.Pennington.L.P.Queiroz	|	small tree				<10cm s. Cardoso but retained	10
Calliandra riparia	Pittier	Fabaceae	1a		revised.by.D.Cardoso.J.Iganci.H.C.Lima.T.D.Pennington.L.P.Queiroz	|	tree	1				3
Calliandra samik	Barneby	Fabaceae	1a		revised.by.D.Cardoso.J.Iganci.H.C.Lima.T.D.Pennington.L.P.Queiroz	|	tree	1
Calliandra sessilis	Benth.	Fabaceae	2a			|	shrub <10 cm DBH		1		Cerrado sensu Cardoso et al but collected in Amazon. Accepted by Reflora for Amazon.	8
Calliandra surinamensis	Benth.	Fabaceae	1a		revised.by.D.Cardoso.J.Iganci.H.C.Lima.T.D.Pennington.L.P.Queiroz	|	shrub, small tree					331	14	12	7
Calliandra tergemina	(L.) Benth.	Fabaceae	1a		revised.by.D.Cardoso.J.Iganci.H.C.Lima.T.D.Pennington.L.P.Queiroz	|	shrub					31
Calliandra trinervia	Benth.	Fabaceae	1a		revised.by.D.Cardoso.J.Iganci.H.C.Lima.T.D.Pennington.L.P.Queiroz	|	tree	1				154	74	30	7
Calliandra tsugoides	R.S. Cowan	Fabaceae	1a		revised.by.D.Cardoso.J.Iganci.H.C.Lima.T.D.Pennington.L.P.Queiroz	|	shrub				<10cm s. Cardoso but retained, small tree possible	24
Calliandra vaupesiana	R.S. Cowan	Fabaceae	3b			|	shrub <10 cm DBH				<10cm s. Cardoso but retained	16
Callianthe sylvatica	(Cav.) Dorr	Malvaceae	1a			|	tree	1				5
Callicarpa acuminata	Kunth	Lamiaceae	1a			|	tree	1				5
Callisthene fasciculata	Mart.	Vochysiaceae	2a			|	NA		1		Cerrado/Savanna sensu Cardoso et al but collected in Amazon. Accepted by Reflora for Amazon.	65	38	5	7
Callisthene hassleri	Briq.	Vochysiaceae	3b			|	NA		1		Cerrado sensu Cardoso et al but collected in Amazon	4
Callisthene major	Mart.	Vochysiaceae	2a			|	NA		1		Cerrado sensu Cardoso et al but collected in Amazon. Accepted by Reflora for Amazon.	6
Callisthene microphylla	Warm.	Vochysiaceae	2a			|	NA		1		Cerrado sensu Cardoso et al but collected in Amazon. Accepted by Reflora for Amazon.	8
Callisthene minor	Mart.	Vochysiaceae	3b			|	NA		1		Cerrado sensu Cardoso et al but collected in Amazon	15
Calophyllum brasiliense	Cambess.	Calophyllaceae	1a		revised.by.V.Bittrich	|	tree	1				503	1509	264	9
Calophyllum longifolium	Willd.	Calophyllaceae	1a		revised.by.V.Bittrich	|	tree	1				15	81	16	8
Calophyllum pachyphyllum	Triana & Planch.	Calophyllaceae	1a		revised.by.V.Bittrich	|	tree	1				9	3	2	6
Calophyllum pubescens	Vela Díaz	Calophyllaceae	1a		revised.by.V.Bittrich	|	tree	1			no coordinates	2
Calycolpus aequatorialis	L.R. Landrum	Myrtaceae	1a		revised.by.M.Sobral	|	tree	1				1
Calycolpus alternifolius	(Gleason) L.R. Landrum	Myrtaceae	1a		revised.by.M.Sobral	|	shrub				<10cm s. Cardoso but retained	9
Calycolpus andersonii	Landrum	Myrtaceae	1a		revised.by.M.Sobral	|	tree	1				2
Calycolpus bolivarensis	Landrum	Myrtaceae	1a	1	revised.by.M.Sobral	|	tree	1
Calycolpus calophyllus	(Kunth) O. Berg	Myrtaceae	1a		revised.by.M.Sobral	|	tree	1				54	8	4	7
Calycolpus cochleatus	McVaugh	Myrtaceae	1a		revised.by.M.Sobral	|	tree	1
Calycolpus goetheanus	(DC.) O. Berg	Myrtaceae	1a		revised.by.M.Sobral	|	tree	1				244	12	10	7
Calycolpus moritzianus	(O.Berg) Burret	Myrtaceae	1a		revised.by.M.Sobral	|	tree	1
Calycolpus revolutus	(Schauer) O. Berg	Myrtaceae	1a		revised.by.M.Sobral	|	tree	1				89	62	10	7
Calycolpus roraimensis	Steyerm.	Myrtaceae	1a		revised.by.M.Sobral	|	tree	1				5
Calycolpus surinamensis	McVaugh	Myrtaceae	1a		revised.by.M.Sobral	|	tree	1				10
Calycophyllum candidissimum	(Vahl) DC.	Rubiaceae	3b			|	NA		1		Central America, coastal northern South America (Colombia), seasonal vegetation sensu Cardoso et al but collected in Amazon	3
Calycophyllum megistocaulum	(K. Krause) C.M. Taylor	Rubiaceae	1a		revised.by.C.M.Taylor	|	tree	1				130	213	62	8
Calycophyllum merumense	Steyerm.	Rubiaceae	3b	1		|	NA		1		high elevation, >1000 m sensu Cardoso et al but collected in Amazon	3
Calycophyllum multiflorum	Griseb.	Rubiaceae	3b			|	NA		1		eastern Bolivia, Mato Grosso, and Cono sur, seasonal forest sensu Cardoso et al but collected in Amazon	9	16	5	7
Calycophyllum spruceanum	(Benth.) Hook. f. ex K. Schum.	Rubiaceae	1a		revised.by.C.M.Taylor	|	tree	1				195	724	103	8
Calycophyllum tefense	J.H. Kirkbr.	Rubiaceae	1a		revised.by.C.M.Taylor	|	tree	1				2
Calycophyllum venezuelense	Steyerm.	Rubiaceae	1a		revised.by.C.M.Taylor	|	tree	1				4
Calycorectes batavorum	McVaugh	Myrtaceae	1a		revised.by.M.Sobral	|	tree	1				5
Calycorectes bergii	Sandwith	Myrtaceae	1a		revised.by.M.Sobral	|	tree	1				70	5	1	7
Calycorectes costatus	Mattos & D.Legrand	Myrtaceae	1a	1	revised.by.M.Sobral	|	tree	1
Calycorectes enormis	McVaugh	Myrtaceae	1a		revised.by.M.Sobral	|	tree	1			no coordinates	1
Calycorectes grandifolius	O. Berg	Myrtaceae	1a		revised.by.M.Sobral	|	tree	1				84
Calycorectes guyanensis	Mattos	Myrtaceae	1a	1	revised.by.M.Sobral	|	tree	1				1	1	1	5
Calycorectes maximus	McVaugh	Myrtaceae	1a	1	revised.by.M.Sobral	|	tree	1
Calycorectes psidiiflorus	(O. Berg) Sobral	Myrtaceae	2a			|	NA		1		Atlantic forest sensu Cardoso et al but collected in Amazon. Accepted by Reflora for Amazon.	1	7	1	6
Calycorectes rodriguesii	Mattos & D. Legrand	Myrtaceae	1a		revised.by.M.Sobral	|	tree	1				2
Calycorectes wurdackii	McVaugh	Myrtaceae	1a		revised.by.M.Sobral	|	tree	1				1
Calycorectes yatuae	McVaugh	Myrtaceae	1a	1	revised.by.M.Sobral	|	tree	1				3
Calyptranthes aequatoriensis	M.L.Kawas.	Myrtaceae	1a	1	revised.by.M.Sobral	|	tree	1				3
Calyptranthes ampliflora	M.L.Kawas.	Myrtaceae	1a	1	revised.by.M.Sobral	|	tree	1				3
Calyptranthes amshoffae	McVaugh	Myrtaceae	1a		revised.by.M.Sobral	|	tree	1				59	3	2	6
Calyptranthes bipennis	O. Berg	Myrtaceae	1a		revised.by.M.Sobral	|	tree	1				74	448	82	8
Calyptranthes bracteata	M.L. Kawasaki & B. Holst	Myrtaceae	1a		revised.by.M.Sobral	|	tree	1				8
Calyptranthes brevispicata	McVaugh	Myrtaceae	1a	1	revised.by.M.Sobral	|	tree	1			Tropicos 27 occurences confirmed	58
Calyptranthes canaliculata	McVaugh	Myrtaceae	1a	1	revised.by.M.Sobral	|	tree	1				5
Calyptranthes carinata	M.L.Kawas. & B.Holst	Myrtaceae	1a	1	revised.by.M.Sobral	|	tree	1				5
Calyptranthes clusiifolia	(Miq.) O. Berg	Myrtaceae	1a		revised.by.M.Sobral	|	tree	1			no coordinates
Calyptranthes compactiflora	M.L.Kawas. & B.Holst	Myrtaceae	1a	1	revised.by.M.Sobral	|	tree	1				1
Calyptranthes concinna	DC.	Myrtaceae	3b			|	NA		1		Atlantic forest sensu Cardoso et al but collected in Amazon	3	1	1	5
Calyptranthes conduplicata	B.Holst	Myrtaceae	1a	1	revised.by.M.Sobral	|	tree	1
Calyptranthes corticosa	Sobral & M.A.D.Souza	Myrtaceae	1a	1	revised.by.M.Sobral	|	tree	1
Calyptranthes crebra	McVaugh	Myrtaceae	1a		revised.by.M.Sobral	|	tree	1				69	137	33	8
Calyptranthes cuspidata	DC.	Myrtaceae	1a		revised.by.M.Sobral	|	tree	1				85	172	49	8
Calyptranthes densiflora	Poepp. ex O. Berg	Myrtaceae	1a		revised.by.M.Sobral	|	tree	1				40	44	15	7
Calyptranthes fasciculata	O. Berg	Myrtaceae	1a		revised.by.M.Sobral	|	tree	1				119	28	10	7
Calyptranthes forsteri	O. Berg	Myrtaceae	1a		revised.by.M.Sobral	|	tree	1				48	41	21	7
Calyptranthes glandulosa	M.L. Kawas. & B. Holst	Myrtaceae	1a		revised.by.M.Sobral	|	tree	1				4
Calyptranthes grandifolia	O.Berg	Myrtaceae	3b	1	new in ATDN since 2013, Flora OK	|	NA				very few collections in Amazon
Calyptranthes irregularis	Sobral, M.A.D.Souza & Luize	Myrtaceae	1a	1	revised.by.M.Sobral	|	tree	1				3
Calyptranthes ishoaquinicca	M.L.Kawas. & B.Holst	Myrtaceae	1a	1	revised.by.M.Sobral	|	tree	1				5
Calyptranthes krugioides	McVaugh	Myrtaceae	1a		revised.by.M.Sobral	|	tree	1				12	4	4	6
Calyptranthes lanceolata	O. Berg	Myrtaceae	1a		revised.by.M.Sobral	|	tree	1				3
Calyptranthes lepida	McVaugh	Myrtaceae	1a		revised.by.M.Sobral	|	tree	1				24	1	1	5
Calyptranthes lindeniana	O. Berg	Myrtaceae	1a		revised.by.M.Sobral	|	tree	1			no coordinates	1
Calyptranthes longifolia	O. Berg	Myrtaceae	1a		revised.by.M.Sobral	|	tree	1				15	7	4	6
Calyptranthes lucida	Mart. ex DC.	Myrtaceae	1a		revised.by.M.Sobral	|	tree	1				79	47	7	7
Calyptranthes macrocarpa	B.Holst & M.L.Kawas.	Myrtaceae	1a	1	revised.by.M.Sobral	|	tree	1				5
Calyptranthes macrophylla	O. Berg	Myrtaceae	1a		revised.by.M.Sobral	|	tree	1				91	106	25	7
Calyptranthes manuensis	B. Holst & M.L. Kawas.	Myrtaceae	1a		revised.by.M.Sobral	|	tree	1				8
Calyptranthes maxima	McVaugh	Myrtaceae	1a		revised.by.M.Sobral	|	tree	1				12	16	11	7
Calyptranthes moaensis	Alain	Myrtaceae	1a		revised.by.M.Sobral	|	tree	1			no coordinates	8
Calyptranthes multiflora	Poepp. ex O. Berg	Myrtaceae	1a		revised.by.M.Sobral	|	tree	1				108	42	13	7
Calyptranthes nervata	M.L.Kawas. & B.Holst	Myrtaceae	1a	1	revised.by.M.Sobral	|	tree	1
Calyptranthes nigrescens	B. Holst	Myrtaceae	1a		revised.by.M.Sobral	|	tree	1				14	84	7	7
Calyptranthes nigricans	DC.	Myrtaceae	1a		revised.by.M.Sobral	|	tree	1			no coordinates	2
Calyptranthes ovoidea	McVaugh	Myrtaceae	1a		revised.by.M.Sobral	|	tree	1				5
Calyptranthes pallens	Griseb.	Myrtaceae	3b			|	NA		1		Mesoamerica sensu Cardoso et al but collected in Amazon	1
Calyptranthes paniculata	Grosourdy	Myrtaceae	1a		revised.by.M.Sobral	|	tree	1				55	20	13	7
Calyptranthes plicata	McVaugh	Myrtaceae	1a		revised.by.M.Sobral	|	shrub, small tree				<10cm s. Cardoso but retained	26	6	2	6
Calyptranthes pulchella	DC.	Myrtaceae	1a		revised.by.M.Sobral	|	tree	1				53	13	4	7
Calyptranthes pullei	Burret ex Amshoff	Myrtaceae	1a		revised.by.M.Sobral	|	shrub, small tree					48
Calyptranthes rufotomentosa	McVaugh	Myrtaceae	1a		revised.by.M.Sobral	|	tree	1				1
Calyptranthes ruiziana	O. Berg	Myrtaceae	1a		revised.by.M.Sobral	|	tree	1				34	14	4	6
Calyptranthes scoparia	O. Berg	Myrtaceae	1a		revised.by.M.Sobral	|	shrub				no coordinates	3
Calyptranthes sessilis	McVaugh	Myrtaceae	1a		revised.by.M.Sobral	|	tree	1				2
Calyptranthes simulata	McVaugh	Myrtaceae	1a		revised.by.M.Sobral	|	shrub, small tree					27	8	3	6
Calyptranthes smithii	McVaugh	Myrtaceae	1a		revised.by.M.Sobral	|	tree	1				5
Calyptranthes sparsiflora	M.L.Kawas. & B.Holst	Myrtaceae	1a	1	revised.by.M.Sobral	|	tree	1				3
Calyptranthes speciosa	Sagot	Myrtaceae	1a		revised.by.M.Sobral	|	tree	1				129	37	17	7
Calyptranthes spicata	Amshoff	Myrtaceae	1a		revised.by.M.Sobral	|	tree	1				1
Calyptranthes spruceana	O. Berg	Myrtaceae	1a		revised.by.M.Sobral	|	tree	1				50	74	9	7
Calyptranthes tessmannii	Burret ex McVaugh	Myrtaceae	1a		revised.by.M.Sobral	|	tree	1				11	6	2	6
Calyptranthes tridymantha	Diels	Myrtaceae	1a		revised.by.M.Sobral	|	tree	1				3
Calyptranthes vexata	McVaugh	Myrtaceae	1a		revised.by.M.Sobral	|	tree	1				3
Calyptranthes yasuniana	M.L.Kawas. & Á.J.Pérez	Myrtaceae	1a	1	revised.by.M.Sobral	|	tree	1
Calyptrion arboreum	(L.) Paula-Souza	Violaceae	1a	1	revised.by.D.Cardoso	|	climber					288
Calyptrion volubile	(L.B.Sm. & A.Fernández) Paula-Souza	Violaceae	1a	1	revised.by.D.Cardoso	|	climber					2
Campnosperma gummiferum	Marchand	Anacardiaceae	1a	1	revised.by.J.Mitchell	|	tree	1					5	1	7
Campomanesia adamantium	(Cambess.) O. Berg	Myrtaceae	2a			|	NA		1		Cerrado sensu Cardoso et al but collected in Amazon. Accepted by Reflora for Amazon.	13
Campomanesia aromatica	(Aubl.) Griseb.	Myrtaceae	1a		revised.by.M.Sobral	|	tree	1				67	48	20	7
Campomanesia aurea	O. Berg	Myrtaceae	3b			|	NA		1		Cerrado, Atlantic forest, Pampa sensu Cardoso et al but collected in Amazon	1	6	4	6
Campomanesia cucullata	Proença & L.V.S.Jenn.	Myrtaceae	1a		revised.by.M.Sobral	|	tree	1			no coordinates	1
Campomanesia eugenioides	(Cambess.) D. Legrand	Myrtaceae	2a			|	NA		1		Caatinga, Cerrado, Atlantic forest sensu Cardoso et al but collected in Amazon. Accepted by Reflora for Amazon.	5	1	1	5
Campomanesia grandiflora	(Aubl.) Sagot	Myrtaceae	1a		revised.by.M.Sobral	|	tree	1				51	3	1	6
Campomanesia guaviroba	(DC.) Kiaersk.	Myrtaceae	2a			|	NA		1		Atlantic forest sensu Cardoso et al but collected in Amazon. Accepted by Reflora for Amazon.	5
Campomanesia lineatifolia	Ruiz & Pav.	Myrtaceae	1a		revised.by.M.Sobral	|	tree	1				36	15	9	6
Campomanesia neriiflora	(O. Berg) Nied.	Myrtaceae	3b			|	NA		1		Cerrado, Atlantic forest sensu Cardoso et al but collected in Amazon	4	3	3	6
Campomanesia pubescens	(DC.) O. Berg	Myrtaceae	2a			|	NA		1		Atlantic forest sensu Cardoso et al but collected in Amazon. Accepted by Reflora for Amazon.	15
Campomanesia speciosa	(Diels) McVaugh	Myrtaceae	1a		revised.by.M.Sobral	|	tree	1				16	1	1	6
Campomanesia xanthocarpa	Mart. ex O. Berg	Myrtaceae	3b			|	NA		1		Atlantic forest sensu Cardoso et al but collected in Amazon	1
Campsiandra angustifolia	Spruce ex Benth.	Fabaceae	1a		revised.by.D.Cardoso.J.Iganci.H.C.Lima.T.D.Pennington.L.P.Queiroz	|	tree	1				209	227	32	8
Campsiandra aymardii	Stergios	Fabaceae	1a		revised.by.D.Cardoso.J.Iganci.H.C.Lima.T.D.Pennington.L.P.Queiroz	|	tree	1				1
Campsiandra casiquiarensis	Stergios	Fabaceae	1a		revised.by.D.Cardoso.J.Iganci.H.C.Lima.T.D.Pennington.L.P.Queiroz	|	tree	1				2	17	1	7
Campsiandra chigo-montero	Stergios	Fabaceae	1a		revised.by.D.Cardoso.J.Iganci.H.C.Lima.T.D.Pennington.L.P.Queiroz	|	tree	1				70
Campsiandra comosa	Benth.	Fabaceae	1a		revised.by.D.Cardoso.J.Iganci.H.C.Lima.T.D.Pennington.L.P.Queiroz	|	tree	1				405	747	94	9
Campsiandra cowaniana	Stergios	Fabaceae	1a		revised.by.D.Cardoso.J.Iganci.H.C.Lima.T.D.Pennington.L.P.Queiroz	|	tree	1			no coordinates
Campsiandra curaara	Stergios	Fabaceae	1a	1	revised.by.D.Cardoso.J.Iganci.H.C.Lima.T.D.Pennington.L.P.Queiroz	|	tree, shrub	1
Campsiandra emonensis	Stergios	Fabaceae	1a		revised.by.D.Cardoso.J.Iganci.H.C.Lima.T.D.Pennington.L.P.Queiroz	|	tree	1				1
Campsiandra ferruginea	Stergios	Fabaceae	1a		revised.by.D.Cardoso.J.Iganci.H.C.Lima.T.D.Pennington.L.P.Queiroz	|	tree	1				2
Campsiandra gomez-alvareziana	Stergios	Fabaceae	1a		revised.by.D.Cardoso.J.Iganci.H.C.Lima.T.D.Pennington.L.P.Queiroz	|	tree	1				15	12	2	7
Campsiandra guayanensis	Stergios	Fabaceae	1a		revised.by.D.Cardoso.J.Iganci.H.C.Lima.T.D.Pennington.L.P.Queiroz	|	tree	1				2	2	1	6
Campsiandra implexicaulis	Stergios	Fabaceae	1a		revised.by.D.Cardoso.J.Iganci.H.C.Lima.T.D.Pennington.L.P.Queiroz	|	tree	1				118	67	498
Campsiandra laurifolia	Benth.	Fabaceae	1a	1	revised.by.D.Cardoso.J.Iganci.H.C.Lima.T.D.Pennington.L.P.Queiroz	|	tree	1					498	67	8
Campsiandra macrocarpa	R.S. Cowan	Fabaceae	1a		revised.by.D.Cardoso.J.Iganci.H.C.Lima.T.D.Pennington.L.P.Queiroz	|	tree	1				13
Campsiandra nutans	Stergios	Fabaceae	1a		revised.by.D.Cardoso.J.Iganci.H.C.Lima.T.D.Pennington.L.P.Queiroz	|	tree	1				7
Campsiandra pasibensis	Stergios	Fabaceae	1a		revised.by.D.Cardoso.J.Iganci.H.C.Lima.T.D.Pennington.L.P.Queiroz	|	tree	1				2
Campsiandra robclarkiana	Stergios	Fabaceae	1a		revised.by.D.Cardoso.J.Iganci.H.C.Lima.T.D.Pennington.L.P.Queiroz	|	tree	1			no coordinates
Campsiandra steyermarkiana	Stergios	Fabaceae	1a		revised.by.D.Cardoso.J.Iganci.H.C.Lima.T.D.Pennington.L.P.Queiroz	|	tree	1				2
Campsiandra wurdackiana	Stergios	Fabaceae	1a		revised.by.D.Cardoso.J.Iganci.H.C.Lima.T.D.Pennington.L.P.Queiroz	|	tree	1				4
Candolleodendron brachystachyum	(DC.) R.S. Cowan	Fabaceae	1a		revised.by.D.Cardoso.J.Iganci.H.C.Lima.T.D.Pennington.L.P.Queiroz	|	shrub, tree	1				105	2069	66	8
Capirona decorticans	Spruce	Rubiaceae	1a		revised.by.C.M.Taylor	|	tree	1				287	491	141	8
Capparicordis tweediana	(Eichler) Iltis & Cornejo	Capparaceae	3b			|	NA		1		Chaco vegetational province, from northwestern Argentina to Bolivia and Paraguay, and extending, but barely, into southwestern Brazil at Corumbá. sensu Cardoso et al but collected in Amazon	6
Capparidastrum coimbranum	(Cornejo & Iltis) Cornejo & Iltis	Capparaceae	3a			|	NA						52	2	8
Capparidastrum discolor	(Donn. Sm.) Cornejo & Iltis	Capparaceae	3b			|	NA		1		Mexico to Panama sensu Cardoso et al but collected in Amazon	4
Capparidastrum frondosum	(Jacq.) Cornejo & Iltis	Capparaceae	1a			|	shrub, tree	1				39
Capparidastrum huberi	Iltis & Cornejo	Capparaceae	1a			|	shrub, tree	1			no coordinates
Capparidastrum macrophyllum	(Kunth) Hutch.	Capparaceae	1a			|	shrub					5	5	3	6
Capparidastrum osmanthum	(Diels) Cornejo & Iltis	Capparaceae	1a			|	shrub					87	87	31	7
Capparidastrum petiolare	(Kunth) Hutch.	Capparaceae	3b			|	NA		1		SDTF, western Ecuador to Peru sensu Cardoso et al but collected in Amazon	7	31	6	7
Capparidastrum solum	(J.F. Macbr.) Cornejo & Iltis	Capparaceae	1a			|	tree	1				96	20	11	7
Capparidastrum sprucei	(Eichler) Hutch.	Capparaceae	1a			|	tree	1				10
Caraipa acuta	F.N.Cabral	Calophyllaceae	3b	1		|					Cabral et al 2018 SystBot 43: 240-249	1
Caraipa ampla	Ducke	Calophyllaceae	1a		revised.by.V.Bittrich	|	tree	1				17	1	1	6
Caraipa aracaensis	Kubitzki	Calophyllaceae	2a			|	shrub		1		high elevation, >1000 m sensu Cardoso et al but collected in Amazon. Accepted by Reflora for Amazon.	5
Caraipa balbinensis	F.N.Cabral	Calophyllaceae	1a	1	revised.by.V.Bittrich	|	tree	1
Caraipa caespitosa	F.N.Cabral	Calophyllaceae	1a	1	revised.by.V.Bittrich	|	tree	1
Caraipa costata	Spruce ex Benth.	Calophyllaceae	1a		revised.by.V.Bittrich	|	tree	1				48	24	4	6
Caraipa davilae	F.N.Cabral	Calophyllaceae	1a	1	revised.by.V.Bittrich	|	tree	1
Caraipa densifolia	Mart.	Calophyllaceae	1a		revised.by.V.Bittrich	|	tree	1				457	566	80	8
Caraipa duckeana	Kubitzki	Calophyllaceae	1a		revised.by.V.Bittrich	|	tree	1				8	1	1	6
Caraipa ferruginea	Steyerm.	Calophyllaceae	1a	1	revised.by.V.Bittrich	|	tree	1
Caraipa foveolata	Huber	Calophyllaceae	1a		revised.by.V.Bittrich	|	shrub				<10cm s. Cardoso but retained, small tree possible	22
Caraipa glabra	F.N.Cabral	Calophyllaceae	1a	1	revised.by.V.Bittrich	|	tree	1
Caraipa grandifolia	Mart.	Calophyllaceae	1a		revised.by.V.Bittrich	|	tree	1				346	652	119	9
Caraipa heterocarpa	Ducke	Calophyllaceae	1a		revised.by.V.Bittrich	|	tree	1				56	43	17	7
Caraipa iracemensis	F.N.Cabral	Calophyllaceae	1a	1	revised.by.V.Bittrich	|	tree	1
Caraipa jaramilloi	Vásquez	Calophyllaceae	1a		revised.by.V.Bittrich	|	tree	1				8	3	1	6
Caraipa llanorum	Cuatrec.	Calophyllaceae	1a		revised.by.V.Bittrich	|	shrub, tree				<10cm s. Cardoso but retained	49	159	8	7
Caraipa longipedicellata	Steyerm.	Calophyllaceae	1a		revised.by.V.Bittrich	|	tree	1				19	239	18	8
Caraipa longisepala	Kubitzki	Calophyllaceae	1a		revised.by.V.Bittrich	|	shrub				<10cm s. Cardoso but retained, small tree possible	10
Caraipa macrocarpa	F.N.Cabral	Calophyllaceae	1a	1	revised.by.V.Bittrich	|	tree	1
Caraipa minor	Huber	Calophyllaceae	1a		revised.by.V.Bittrich	|	tree	1				17
Caraipa multinervia	Kubitzki	Calophyllaceae	1a		revised.by.V.Bittrich	|	tree	1				4
Caraipa myrcioides	Ducke	Calophyllaceae	1a		revised.by.V.Bittrich	|	tree	1				18	36	12	7
Caraipa odorata	Ducke	Calophyllaceae	1a		revised.by.V.Bittrich	|	tree	1				14	9	3	7
Caraipa parvielliptica	Cuatrec.	Calophyllaceae	1a		revised.by.V.Bittrich	|	tree	1				14	9	2	7
Caraipa parvifolia	Aubl.	Calophyllaceae	1a		revised.by.V.Bittrich	|	tree	1				9
Caraipa punctulata	Ducke	Calophyllaceae	1a		revised.by.V.Bittrich	|	tree	1				164	206	36	8
Caraipa racemosa	Cambess.	Calophyllaceae	1a		revised.by.V.Bittrich	|	shrub, tree	1				27	3	2	5
Caraipa richardiana	Cambess.	Calophyllaceae	1a		revised.by.V.Bittrich	|	tree	1				70	149	29	8
Caraipa rodriguesii	Paula	Calophyllaceae	1a		revised.by.V.Bittrich	|	tree	1				14	4	2	6
Caraipa savannarum	Kubitzki	Calophyllaceae	1a		revised.by.V.Bittrich	|	tree	1				128	37	3	8
Caraipa spuria	Barb. Rodr.	Calophyllaceae	1a		revised.by.V.Bittrich	|	tree	1				9	34	5	8
Caraipa tereticaulis	Tul.	Calophyllaceae	1a		revised.by.V.Bittrich	|	tree	1				48	127	9	8
Caraipa tumescens	F.N.Cabral	Calophyllaceae	1a	1	revised.by.V.Bittrich	|	tree	1
Caraipa utilis	Vásquez	Calophyllaceae	1a		revised.by.V.Bittrich	|	tree	1				15	1183	10	8
Caraipa valioi	Paula	Calophyllaceae	1a		revised.by.V.Bittrich	|	tree	1				13	55	8	8
Carapa akuri	Poncy, Forget & Kenfack	Meliaceae	1a		revised.by.T.D.Pennington	|	tree	1			no coordinates
Carapa grandiflora	Sprague	Meliaceae	1a		revised.by.T.D.Pennington	|	tree	1			no coordinates	1	1	1	6
Carapa guianensis	Aubl.	Meliaceae	1a		revised.by.T.D.Pennington	|	tree	1				416	3863	367	9
Carapa macrocarpa	Ducke	Meliaceae	1a		revised.by.T.D.Pennington	|	tree	1			no coordinates	4
Carapa surinamensis	Miq.	Meliaceae	1b	1	revised.by.G.Aymard	|						220	512	109	8
Carapa vasquezii	Kenfack	Meliaceae	1a		revised.by.T.D.Pennington	|	tree	1				27	25	8	7
Carapichea adinantha	(Standl.) C.M. Taylor	Rubiaceae	1a	1	revised.by.C.M.Taylor	|	shrub, tree	1				54	1	1	6
Carapichea affinis	(Standl.) L. Andersson	Rubiaceae	1a		revised.by.C.M.Taylor	|	shrub				<10cm s. Cardoso but retained	91
Carapichea araguariensis	(Steyerm.) C.M. Taylor	Rubiaceae	1a	1	revised.by.C.M.Taylor	|	shrub					17
Carapichea crebrinervia	(Standl.)C.M.Taylor	Rubiaceae	2a	1		|	shrub					4
Carapichea dolichophylla	(Standl.) C.M. Taylor	Rubiaceae	1a		revised.by.C.M.Taylor	|	shrub				<10cm s. Cardoso but retained	30
Carapichea franquevilleana	(Müll. Arg.) C.M. Taylor	Rubiaceae	1a	1	revised.by.C.M.Taylor	|	shrub					5
Carapichea klugii	(Standl.) C.M. Taylor	Rubiaceae	1a	1	revised.by.C.M.Taylor	|	shrub, tree	1				2
Carapichea ligularis	(Rudge) Delprete	Rubiaceae	1a	1	revised.by.C.M.Taylor	|	shrub					110	2	2	6
Carapichea maturacensis	(Steyerm.) C.M.Taylor	Rubiaceae	1a	1	revised.by.C.M.Taylor	|	shrub					8
Carapichea necopinata	(Standl.) C.M. Taylor	Rubiaceae	1c	1	G.Aymard	|	shrub, tree
Carapichea pacimonica	(Muell. Arg.) C.M. Taylor	Rubiaceae	1a	1	revised.by.C.M.Taylor	|	shrub					39	12	8	7
Carapichea panurensis	(Müll. Arg.) C.M. Taylor	Rubiaceae	1c	1	G.Aymard	|	shrub, tree
Carapichea tillettii	(Steyerm.) C.M. Taylor	Rubiaceae	3b	1		|	NA		1		high elevation, >1000 m sensu Cardoso et al but collected in Amazon	8
Carapichea urniformis	(Steyerm.) C.M.Taylor	Rubiaceae	1b	1	revised.by.Aymard	|	shrub				<10cm s. Cardoso but retained	7
Carapichea vasivensis	(Müll.Arg.) C.M.Taylor	Rubiaceae	1a	1	revised.by.C.M.Taylor	|	shrub, tree
Carapichea verrucosa	C.M.Taylor	Rubiaceae	1a		revised.by.C.M.Taylor	|	shrub, tree	1			no coordinates
Cardiopetalum calophyllum	Schltdl.	Annonaceae	1a		revised.by.R.MelloSilva	|	tree	1				89	5	5	6
Cardiopetalum plicatum	N.A. Murray	Annonaceae	1a		revised.by.R.MelloSilva	|	tree	1			no coordinates	2
Cardiopetalum surinamense	R.E. Fr.	Annonaceae	1a		revised.by.R.MelloSilva	|	tree	1				43
Cariniana domestica	(Mart.) Miers	Lecythidaceae	1a		revised.by.S.A.Mori	|	tree	1				87	29	11	8
Cariniana estrellensis	(Raddi) Kuntze	Lecythidaceae	1a		revised.by.S.A.Mori	|	tree	1				42	25	16	7
Cariniana ianeirensis	R. Knuth	Lecythidaceae	2a			|	NA		1		Atlantic forest sensu Cardoso et al but collected in Amazon. Accepted by Reflora for Amazon.	2	26	6	7
Cariniana legalis	(Mart.) Kuntze	Lecythidaceae	3b			|	NA		1		Atlantic forest sensu Cardoso et al but collected in Amazon	3	7	4	7
Cariniana micrantha	Ducke	Lecythidaceae	1a		revised.by.S.A.Mori	|	tree	1				167	195	95	8
Cariniana penduliflora	Prance	Lecythidaceae	1a		revised.by.S.A.Mori	|	tree	1			no coordinates	2
Cariniana rubra	Gardner ex Miers	Lecythidaceae	2a			|	NA		1		Cerrado sensu Cardoso et al but collected in Amazon. Accepted by Reflora for Amazon.	28
Carpotroche amazonica	Mart. ex Eichler	Achariaceae	1a		revised.by.M.Sobral	|	tree	1				29	5	3	6
Carpotroche brasiliensis	(Raddi) Endl.	Achariaceae	2a			|	NA		1		Atlantic forest sensu Cardoso et al but collected in Amazon. Accepted by Reflora for Amazon.	3	3	3	6
Carpotroche crispidentata	Ducke	Achariaceae	1a		revised.by.M.Sobral	|	tree	1				208	25	20	7
Carpotroche grandiflora	Spruce ex Benth.	Achariaceae	1a		revised.by.M.Sobral	|	shrub, tree	1				29	1	1	6
Carpotroche integrifolia	Kuhlm.	Achariaceae	1a		revised.by.M.Sobral	|	shrub, tree	1				10
Carpotroche longifolia	(Poepp.) Benth.	Achariaceae	1a		revised.by.M.Sobral	|	shrub, tree	1				218	9	7	6
Carpotroche pacifica	(Cuatrec.) Cuatrec.	Achariaceae	1a		revised.by.M.Sobral	|	tree	1				4
Carpotroche platyptera	Pittier	Achariaceae	3b			|	NA		1		Central America and Colombian Chocó sensu Cardoso et al but collected in Amazon	1
Carpotroche surinamensis	Uittien	Achariaceae	1a		revised.by.M.Sobral	|	tree	1				118
Caryocar amygdaliferum	Mutis	Caryocaraceae	3b			|	NA		1		Chocó; Magdalena river valley of Colombia sensu Cardoso et al but collected in Amazon	3
Caryocar amygdaliforme	Ruiz & Pav. ex G. Don	Caryocaraceae	1a		revised.by.D.Cardoso	|	tree	1				6	31	17	7
Caryocar brasiliense	Cambess.	Caryocaraceae	2a			|	NA		1		Cerrado/Savanna sensu Cardoso et al but collected in Amazon. Accepted by Reflora for Amazon.	74	1	1	6
Caryocar coriaceum	Wittm.	Caryocaraceae	2a			|	NA		1		Cerrado/Savanna sensu Cardoso et al but collected in Amazon. Accepted by Reflora for Amazon.	7
Caryocar cuneatum	Wittm.	Caryocaraceae	2a			|	NA		1		Cerrado/Savanna sensu Cardoso et al but collected in Amazon. Accepted by Reflora for Amazon.	11
Caryocar dentatum	Gleason	Caryocaraceae	1a		revised.by.D.Cardoso	|	tree	1				10
Caryocar edule	Casar.	Caryocaraceae	3b			|	NA		1		Atlantic forest (BA and RJ) sensu Cardoso et al but collected in Amazon	2	8	4	7
Caryocar glabrum	Pers.	Caryocaraceae	1a		revised.by.D.Cardoso	|	tree	1				487	1056	478	9
Caryocar gracile	Wittm.	Caryocaraceae	1a		revised.by.D.Cardoso	|	tree	1				54	66	19	8
Caryocar harlingii	Prance & Encarn.	Caryocaraceae	1a		revised.by.D.Cardoso	|	tree	1				8	10	8	7
Caryocar microcarpum	Ducke	Caryocaraceae	1a		revised.by.D.Cardoso	|	tree	1				433	173	66	8
Caryocar montanum	Prance	Caryocaraceae	2a			|	NA		1		Tepuis, between 1000-2000 m sensu Cardoso et al but collected in Amazon. Accepted by Reflora for Amazon.	9
Caryocar nuciferum	L.	Caryocaraceae	1a		revised.by.D.Cardoso	|	tree	1				41	31	18	7
Caryocar pallidum	A.C. Sm.	Caryocaraceae	1a		revised.by.D.Cardoso	|	tree	1				90	104	63	8
Caryocar villosum	(Aubl.) Pers.	Caryocaraceae	1a		revised.by.D.Cardoso	|	tree	1				267	229	121	8
Caryodaphnopsis fosteri	van der Werff	Lauraceae	1a		revised.by.P.L.R.Moraes.H.vanderWerf	|	tree	1				22	35	23	7
Caryodaphnopsis inaequalis	(A.C. Sm.) van der Werff & H.G. Richt.	Lauraceae	1a		revised.by.P.L.R.Moraes.H.vanderWerf	|	tree	1				17	4	3	6
Caryodaphnopsis parviflora	van der Werff	Lauraceae	1a		revised.by.P.L.R.Moraes.H.vanderWerf	|	tree	1			coordinates from type specimen Janovec et al. 2012, 12°34'17"S 070°06'07"W (MO, BRIT)	1	1	1	5
Caryodaphnopsis tomentosa	van der Werff	Lauraceae	1a		revised.by.P.L.R.Moraes.H.vanderWerf	|	tree	1				11	17	9	6
Caryodendron amazonicum	Ducke	Euphorbiaceae	1a		revised.by.R.Riina	|	tree	1				31	7	2	6
Caryodendron janeirense	Müll. Arg.	Euphorbiaceae	3b			|	NA		1		Atlantic forest sensu Cardoso et al but collected in Amazon	8
Caryodendron orinocense	H. Karst.	Euphorbiaceae	1a		revised.by.R.Riina	|	tree	1				60	182	47	8
Casearia aculeata	Jacq.	Salicaceae	1a			|	shrub, tree					253	140	42	8
Casearia acuminata	DC.	Salicaceae	1a			|	shrub					75	2	2	6
Casearia arborea	(Rich.) Urb.	Salicaceae	1a			|	shrub, tree	1				479	671	163	8
Casearia arguta	Kunth	Salicaceae	3b			|	NA					9
Casearia combaymensis	Tul.	Salicaceae	1a			|	tree, shrub	1				227	73	47	7
Casearia commersoniana	Cambess.	Salicaceae	1a			|	shrub, tree					229	17	9	7
Casearia corymbosa	Kunth	Salicaceae	3b			|	NA					1	28	14	7
Casearia cotticensis	Uittien	Salicaceae	1a	1		|	tree	1
Casearia cuspidata	Blume	Salicaceae	3b			|	NA				no coordinates	1
Casearia decandra	Jacq.	Salicaceae	1a			|	shrub, tree	1				196	286	95	8
Casearia duckeana	Sleumer	Salicaceae	1a			|	shrub, tree	1				42	12	11	7
Casearia eichleriana	Sleumer	Salicaceae	3b			|	NA		1		SDTF (Caatinga), Cerrado sensu Cardoso et al but collected in Amazon	2
Casearia fasciculata	(Ruiz & Pav.) Sleumer	Salicaceae	1a			|	shrub, tree	1				26	14	7	7
Casearia gossypiosperma	Briq.	Salicaceae	1a			|	tree	1				37	358	54	8
Casearia grandiflora	Cambess.	Salicaceae	1a			|	shrub, tree	1				330	139	35	8
Casearia guianensis	(Aubl.) Urb.	Salicaceae	1a			|	shrub, tree					92	7	7	7
Casearia hirsuta	Sw.	Salicaceae	3b			|	NA					9
Casearia javitensis	Kunth	Salicaceae	1a			|	shrub, tree	1				802	1008	311	8
Casearia macrocarpa	C.B.Clarke	Salicaceae	3b			|	NA					4	2	1	5
Casearia manausensis	Sleumer	Salicaceae	1a			|	tree	1				55	9	8	7
Casearia mariquitensis	Kunth	Salicaceae	1a			|	tree	1				89	61	18	7
Casearia maynacarpa	Liesner & P. Jørg.	Salicaceae	1a			|	tree	1			no coordinates
Casearia megacarpa	Cuatrec.	Salicaceae	3b			|	NA					4	5	3	6
Casearia mollis	Kunth	Salicaceae	3b			|	NA					4	4	4	6
Casearia murceana	R.Marquete & Mansano	Salicaceae	1a			|	tree	1			no coordinates
Casearia neblinae	Sleumer	Salicaceae	1a	1		|	tree	1
Casearia negrensis	Eichler	Salicaceae	1a			|	shrub, tree	1				112	32	16	7
Casearia nigricans	Sleumer	Salicaceae	1a			|	tree	1				5
Casearia obliqua	Spreng.	Salicaceae	1a	1		|	shrub, tree	1
Casearia oblongifolia	Cambess.	Salicaceae	3a			|	NA						1	1	5
Casearia obovalis	Poepp. ex Griseb.	Salicaceae	1a			|	tree	1				23	11	8	6
Casearia obovata	Schltdl.	Salicaceae	2a			|	NA				Accepted by Reflora for Amazon.		5	3	6
Casearia pauciflora	Cambess.	Salicaceae	2b			|	NA				Accepted by Reflora for Amazon.	1
Casearia pitumba	Sleumer	Salicaceae	1a			|	tree	1				475	150	78	8
Casearia prunifolia	Kunth	Salicaceae	2a			|	NA				Accepted by Reflora for Amazon.	3	4	4	6
Casearia resinifera	Spruce ex Eichler	Salicaceae	1a			|	shrub, tree	1				64	6	3	7
Casearia rupestris	Eichler	Salicaceae	2a			|	NA				no coordinates. Accepted by Reflora for Amazon.	1
Casearia rusbyana	Briq.	Salicaceae	1a			|	shrub, tree	1				52	8	7	6
Casearia singularis	Eichler	Salicaceae	1c		revised.by.Daniel.Sabatier	|					considered synonym by Cardoso et al but by Herbarium Cayenne. Accepted by Reflora for Amazon.	8	7	6	6
Casearia spinescens	(Sw.) Griseb.	Salicaceae	1a			|	shrub, tree	1				30	31	8	7
Casearia spruceana	Benth. ex Eichler	Salicaceae	1a			|	shrub, tree	1				93	2	2	6
Casearia sylvestris	Sw.	Salicaceae	1a			|	shrub, tree, subshrub	1				576	498	160	8
Casearia tenuipilosa	Sleumer	Salicaceae	2a			|	NA				Accepted by Reflora for Amazon.	17
Casearia uleana	Sleumer	Salicaceae	1a			|	tree	1				15	96	15	7
Casearia ulmifolia	Vahl ex Vent.	Salicaceae	1a			|	shrub					163	161	74	8
Casearia zizyphoides	Kunth	Salicaceae	1a			|	tree	1				22	37	7	7
Casimirella ampla	(Miers) R.A. Howard	Icacinaceae	1a			|	shrub, liana					93	18	8	6
Casimirella rupestris	(Ducke) R.A. Howard	Icacinaceae	1a			|	shrub, liana					46	2	1	5
Cassia cowanii	H.S. Irwin & Barneby	Fabaceae	1a		revised.by.D.Cardoso.J.Iganci.H.C.Lima.T.D.Pennington.L.P.Queiroz	|	tree	1				37	20	11	7
Cassia fastuosa	Willd. ex Benth.	Fabaceae	1a		revised.by.D.Cardoso.J.Iganci.H.C.Lima.T.D.Pennington.L.P.Queiroz	|	tree	1				216	14	10	7
Cassia ferruginea	(Schrad.) Schrader ex DC.	Fabaceae	2a			|	NA		1		Atlantic forest sensu Cardoso et al but collected in Amazon. Accepted by Reflora for Amazon.	12
Cassia grandis	L.f.	Fabaceae	1a	1	revised.by.D.Cardoso.J.Iganci.H.C.Lima.T.D.Pennington.L.P.Queiroz	|	tree	1
Cassia leiandra	Benth.	Fabaceae	1a		revised.by.D.Cardoso.J.Iganci.H.C.Lima.T.D.Pennington.L.P.Queiroz	|	tree	1				211	91	26	8
Cassia leptophylla	Vogel	Fabaceae	2a			|	NA		1		Atlantic forest sensu Cardoso et al but collected in Amazon. Accepted by Reflora for Amazon.	2
Cassia midas	H.S. Irwin & Barneby	Fabaceae	1a		revised.by.D.Cardoso.J.Iganci.H.C.Lima.T.D.Pennington.L.P.Queiroz	|	tree	1				6
Cassia moschata	Kunth	Fabaceae	1a		revised.by.D.Cardoso.J.Iganci.H.C.Lima.T.D.Pennington.L.P.Queiroz	|	tree	1				94	8	6	6
Cassia rubriflora	Ducke	Fabaceae	1a		revised.by.D.Cardoso.J.Iganci.H.C.Lima.T.D.Pennington.L.P.Queiroz	|	tree	1				29	31	23	7
Cassia spruceana	Benth.	Fabaceae	1a		revised.by.D.Cardoso.J.Iganci.H.C.Lima.T.D.Pennington.L.P.Queiroz	|	tree	1				110	99	41	8
Cassia swartzioides	Ducke	Fabaceae	1a		revised.by.D.Cardoso.J.Iganci.H.C.Lima.T.D.Pennington.L.P.Queiroz	|	tree	1				25	1	1	6
Cassipourea elliptica	(Sw.) Poir.	Rhizophoraceae	2a			|	NA				Accepted by Reflora for Amazon.	12
Cassipourea guianensis	Aubl.	Rhizophoraceae	1a		revised.by.G.T.Prance	|	shrub, tree	1				564	592	89	8
Cassipourea lasiocalyx	Alston	Rhizophoraceae	1a		revised.by.G.T.Prance	|	tree	1				33	30	5	7
Cassipourea peruviana	Alston	Rhizophoraceae	1a		revised.by.G.T.Prance	|	tree	1				115	40	27	7
Cassipourea spruceana	Benth.	Rhizophoraceae	1a		revised.by.G.T.Prance	|	tree	1				4
Castilla elastica	Sessé	Moraceae	3b			|	NA		1		Mesoamerica sensu Cardoso et al but collected in Amazon	3	2	2	6
Castilla tunu	Hemsl.	Moraceae	3b			|	NA		1		Mesoamerica sensu Cardoso et al but collected in Amazon	1
Castilla ulei	Warb.	Moraceae	1a		revised.by.A.F.P.Machado	|	tree	1				119	430	153	8
Cathedra acuminata	(Benth.) Miers	Olacaceae	1a		revised.by.D.Cardoso	|	shrub, tree	1				131	191	68	8
Cathedra paraensis	Sleumer	Olacaceae	1a		revised.by.D.Cardoso	|	tree	1				5	18	4	7
Cathedra rubricaulis	Miers	Olacaceae	3b			|	NA		1		Atlantic forest sensu Cardoso et al but collected in Amazon	1
Catostemma albuquerquei	Paula	Malvaceae	1a			|	tree	1				19	18	13	6
Catostemma altsonii	Sandwith	Malvaceae	1a			|	tree	1				15	188	3	7
Catostemma cavalcantei	Paula	Malvaceae	1a			|	tree	1				5	1	1	6
Catostemma commune	Sandwith	Malvaceae	1a			|	tree	1				54	899	57	8
Catostemma digitatum	J.D. Sheph. & W.S. Alverson	Malvaceae	1a		revised by J.E. Guevara Andino	|	tree	1			previously with no coordinates, current cooordinates 00°39'S; 076°26'W. Also, one record in ATDN plots, Aulestia 2722 collected in Bogi plots	1
Catostemma ebracteolatum	Steyerm.	Malvaceae	1a			|	tree	1				8	4	2	7
Catostemma fragrans	Benth.	Malvaceae	1a			|	tree	1				112	2518	106	9
Catostemma grazielae	Paula	Malvaceae	1a			|	tree	1			no coordinates	1
Catostemma hirsutulum	Steyerm.	Malvaceae	1a			|	tree	1				5	1	1	6
Catostemma milanezii	Paula	Malvaceae	1a			|	tree	1				22	19	6	7
Catostemma sancarlosianum	Steyerm.	Malvaceae	1a			|	tree	1				11	19	3	7
Catostemma sclerophyllum	Ducke	Malvaceae	1a			|	tree	1				53	214	15	8
Cavanillesia hylogeiton	Ulbr.	Malvaceae	1a			|	tree	1				18	17	8	7
Cavanillesia platanifolia	(Bonpl.) Kunth	Malvaceae	3b			|	NA				no coordinates	3	3	1	6
Cavanillesia umbellata	Ruiz & Pav.	Malvaceae	2b			|	NA		1		SDTF sensu Cardoso et al but collected in Amazon. Accepted by Reflora for Amazon.	16	39	17	7
Cecropia andina	Cuatrec.	Urticaceae	1a		revised.by.A.F.P.Machado	|	tree	1
Cecropia angulata	I.W. Bailey	Urticaceae	3b			|	NA		1		non-Amazonian sensu Cardoso et al but collected in Amazon	22	66	8	7
Cecropia angustifolia	Trécul	Urticaceae	3b			|	NA		1		non-Amazonian sensu Cardoso et al but collected in Amazon	20	23	7	7
Cecropia annulata	C.C. Berg & P. Franco	Urticaceae	1a		revised.by.A.F.P.Machado	|	tree	1				1
Cecropia concolor	Willd.	Urticaceae	1a		revised.by.A.F.P.Machado	|	tree	1				126	281	66	8
Cecropia distachya	Huber	Urticaceae	1a		revised.by.A.F.P.Machado	|	tree	1				111	611	163	8
Cecropia engleriana	Snethl.	Urticaceae	1a		revised.by.A.F.P.Machado	|	tree	1				55	256	82	8
Cecropia ficifolia	Warb. ex Snethl.	Urticaceae	1a		revised.by.A.F.P.Machado	|	tree	1				188	453	107	8
Cecropia gabrielis	Cuatrec.	Urticaceae	3b			|	NA		1		non-Amazonian sensu Cardoso et al but collected in Amazon	1
Cecropia glaziovii	Snethl.	Urticaceae	3b			|	NA		1		Atlantic forest sensu Cardoso et al but collected in Amazon	3	6	1	7
Cecropia granvilleana	C.C. Berg	Urticaceae	3b			|	NA		1		non-Amazonian sensu Cardoso et al but collected in Amazon (FG inselberg-forest margins)	8
Cecropia herthae	Diels	Urticaceae	1a		revised.by.A.F.P.Machado	|	tree	1				6	58	23	7
Cecropia hololeuca	Miq.	Urticaceae	3a			|	NA		1		non-Amazonian sensu Cardoso et al but collected in Amazon		2	1	6
Cecropia idroboi	Cuatrec.	Urticaceae	1a		revised.by.A.F.P.Machado	|	tree	1				4
Cecropia insignis	Liebm.	Urticaceae	3a			|	NA		1		non-Amazonian sensu Cardoso et al but collected in Amazon		5	1	6
Cecropia latiloba	Miq.	Urticaceae	1a		revised.by.A.F.P.Machado	|	tree	1				197	870	75	8
Cecropia litoralis	Snethl.	Urticaceae	1a		revised.by.A.F.P.Machado	|	tree	1				5	8	3	7
Cecropia marginalis	Cuatrec.	Urticaceae	1a		revised.by.A.F.P.Machado	|	tree	1				15	13	6	6
Cecropia maxima	Snethl.	Urticaceae	3b			|	NA		1		non-Amazonian sensu Cardoso et al but collected in Amazon	1
Cecropia membranacea	Trécul	Urticaceae	1a		revised.by.A.F.P.Machado	|	tree	1				89	552	104	8
Cecropia metensis	Cuatrec.	Urticaceae	1a		revised.by.A.F.P.Machado	|	tree	1				10	2	2	6
Cecropia montana	Warb. ex Snethl.	Urticaceae	3b			|	NA		1		non-Amazonian sensu Cardoso et al but collected in Amazon	6
Cecropia multiflora	Snethl.	Urticaceae	1a	1	revised.by.A.F.P.Machado	|	tree	1
Cecropia obtusa	Trécul	Urticaceae	1a		revised.by.A.F.P.Machado	|	tree	1				131	539	143	8
Cecropia obtusifolia	Bertol.	Urticaceae	3b			|	NA		1		non-Amazonian sensu Cardoso et al but collected in Amazon	1	8	3	6
Cecropia pachystachya	Trécul	Urticaceae	1a		revised.by.A.F.P.Machado	|	tree	1				23	97	7	7
Cecropia palmata	Willd.	Urticaceae	1a		revised.by.A.F.P.Machado	|	tree	1				92	461	80	8
Cecropia pastasana	Diels	Urticaceae	1a		revised.by.A.F.P.Machado	|	tree	1
Cecropia peltata	L.	Urticaceae	1a		revised.by.A.F.P.Machado	|	tree	1				43	161	23	8
Cecropia polystachya	Trécul	Urticaceae	1a		revised.by.A.F.P.Machado	|	tree	1				33	73	23	8
Cecropia purpurascens	C.C. Berg	Urticaceae	1a		revised.by.A.F.P.Machado	|	tree	1				58	72	31	7
Cecropia putumayonis	Cuatrec.	Urticaceae	1a		revised.by.A.F.P.Machado	|	tree	1				11	30	15	7
Cecropia saxatilis	Snethl.	Urticaceae	2a			|	NA		1		non-Amazonian sensu Cardoso et al but collected in Amazon. Accepted by Reflora for Amazon.	4
Cecropia schreberiana	Miq.	Urticaceae	3b			|	NA		1		non-Amazonian sensu Cardoso et al but collected in Amazon	14
Cecropia sciadophylla	Mart.	Urticaceae	1a		revised.by.A.F.P.Machado	|	tree	1				297	2169	428	9
Cecropia silvae	C.C. Berg	Urticaceae	1a		revised.by.A.F.P.Machado	|	tree	1				15
Cecropia strigosa	Trécul	Urticaceae	1a		revised.by.A.F.P.Machado	|	tree	1				5	6	3	6
Cecropia ulei	Snethl.	Urticaceae	1a		revised.by.A.F.P.Machado	|	tree	1				17	5	4	6
Cecropia utcubambana	Cuatrec.	Urticaceae	1a		revised.by.A.F.P.Machado	|	tree	1				5	14	1	7
Cedrela angustifolia	Sessé & Moc. ex DC.	Meliaceae	1a	1	revised.by.T.D.Pennington	|	tree	1				2
Cedrela fissilis	Vell.	Meliaceae	1a		revised.by.T.D.Pennington	|	tree	1				93	121	48	8
Cedrela longipetiolulata	Harms	Meliaceae	1a		revised.by.T.D.Pennington	|	tree	1				1
Cedrela nebulosa	T.D.Penn. & Daza	Meliaceae	1a		revised.by.T.D.Pennington	|	tree	1			no coordinates		1	1	6
Cedrela odorata	L.	Meliaceae	1a		revised.by.T.D.Pennington	|	tree	1				275	240	151	8
Cedrela saltensis	M.A.Zapater & del Castillo	Meliaceae	1a	1	revised.by.T.D.Pennington	|	tree	1
Cedrelinga cateniformis	(Ducke) Ducke	Fabaceae	1a		revised.by.D.Cardoso.J.Iganci.H.C.Lima.T.D.Pennington.L.P.Queiroz	|	tree	1				202	510	157	8
Ceiba boliviana	Britten & Baker f.	Malvaceae	3b			|	NA		1		SDTF sensu Cardoso et al but collected in Amazon	1	3	3	6
Ceiba chodatii	(Hassl.) Ravenna	Malvaceae	3b		J.L. Fernández-Alonso, J.E. Guevara Andino	|	NA		1		likely misdets of Ceiba pentandra or C. samauma, SDTF	3	48	22	7
Ceiba crispiflora	(Kunth) Ravenna	Malvaceae	1c		J.L. Fernández-Alonso, J.E. Guevara Andino	|	NA		1		SDTF sensu Cardoso et al but collected in Amazon	5	2	1	6
Ceiba erianthos	(Cav.) K. Schum.	Malvaceae	1c		J.L. Fernández-Alonso, J.E. Guevara Andino	|	NA		1		SDTF sensu Cardoso et al but collected in Amazon	2
Ceiba insignis	(Kunth) P.E. Gibbs & Semir	Malvaceae	3b		J.L. Fernández-Alonso, J.E. Guevara Andino	|	NA		1		likely misdets of Ceiba pentandra or C. samauma, SDTF	17	73	19	8
Ceiba lupuna	P.E. Gibbs & Semir	Malvaceae	1a			|	tree	1				7
Ceiba pentandra	(L.) Gaertn.	Malvaceae	1a			|	tree	1				137	314	166	8
Ceiba samauma	(Mart.) K. Schum.	Malvaceae	1a			|	tree	1				29	160	64	8
Ceiba speciosa	(A.St.-Hil.) Ravenna	Malvaceae	1a	1		|	tree	1
Celtis brasiliensis	(Gardner) Planch.	Cannabaceae	2a			|	NA		1		non-Amazonian sensu Cardoso et al but collected in Amazon. Accepted by Reflora for Amazon.	10
Celtis chichape	(Wedd.) Miq.	Cannabaceae	3b			|	NA		1		non-Amazonian sensu Cardoso et al but collected in Amazon	2
Celtis ehrenbergiana	(Klotzsch) Liebm.	Cannabaceae	2a			|	NA		1		non-Amazonian sensu Cardoso et al but collected in Amazon. Accepted by Reflora for Amazon.	2
Celtis iguanaea	(Jacq.) Sarg.	Cannabaceae	1a		revised.by.A.F.P.Machado	|	shrub, tree					230	22	6	7
Celtis loxensis	C.C. Berg	Cannabaceae	3b			|	NA		1		non-Amazonian sensu Cardoso et al but collected in Amazon	5	10	3	7
Celtis schippii	Standl.	Cannabaceae	3b			|	NA		1		non-Amazonian sensu Cardoso et al but collected in Amazon	114	1225	169	9
Cenostigma macrophyllum	Tul.	Fabaceae	2a			|	NA		1		SDTF, Cerrado sensu Cardoso et al but collected in Amazon also sensu Reflora. Accepted by Reflora for Amazon.	55	310	3	8
Cenostigma tocantinum	Ducke	Fabaceae	1a		revised.by.D.Cardoso.J.Iganci.H.C.Lima.T.D.Pennington.L.P.Queiroz	|	tree	1				98	851	30	9
Centrolobium microchaete	(Mart. ex Benth.) H.C. Lima	Fabaceae	3b			|	NA		1		Atlantic forest sensu Cardoso et al but collected in Amazon	2	91	7	8
Centrolobium ochroxylum	Rose ex Rudd	Fabaceae	3b			|	NA		1		Andes (west coast/slope, Ecuador) sensu Cardoso et al but collected in Amazon	4
Centrolobium paraense	Tul.	Fabaceae	1a		revised.by.D.Cardoso.J.Iganci.H.C.Lima.T.D.Pennington.L.P.Queiroz	|	tree	1				43	37	10	7
Centrolobium robustum	(Vell.) Mart. ex Benth.	Fabaceae	3b			|	NA		1		Atlantic forest sensu Cardoso et al but collected in Amazon	1
Centronia laurifolia	D. Don	Melastomataceae	1a		revised.by.R.Goldenberg.F.A.Michelangeli	|	tree	1				3	61	2	7
Centronia reticulata	Triana	Melastomataceae	3b			|	shrub or small tree				<10cm s. Cardoso but retained	2
Centronia vaupesana	Wurdack	Melastomataceae	1a	1	revised.by.R.Goldenberg.F.A.Michelangeli	|	tree	1
Cereus vargasianus	Cárdenas	Cactaceae	3a	1	new in ATDN in 2017	|	NA						3	1	6
Ceroxylon amazonicum	Galeano	Arecaceae	1a	1	revised.by.D.Cardoso	|	palm tree	1
Cespedesia spathulata	(Ruiz & Pav.) Planch.	Ochnaceae	1a		revised.by.D.Cardoso	|	shrub, tree	1				123	102	36	8
Cestrum acuminatissimum	Dunal	Solanaceae	1a		revised.by.L.L.Giacomin.S.Knapp.T.Särkinen.J.R.Stehmann	|	tree	1				26
Cestrum alternifolium	(Jacq.) O.E. Schulz	Solanaceae	1a		revised.by.L.L.Giacomin.S.Knapp.T.Särkinen.J.R.Stehmann	|	tree	1				5
Cestrum axillare	Vell.	Solanaceae	1a		revised.by.L.L.Giacomin.S.Knapp.T.Särkinen.J.R.Stehmann	|	tree	1				5
Cestrum bigibbosum	Pittier	Solanaceae	3b			|	NA		1		coastal northern South American (Venezuela) sensu Cardoso et al but collected in Amazon	1
Cestrum fulvescens	Fernald	Solanaceae	3a			|	NA		1		Mesoamerica sensu Cardoso et al but collected in Amazon		1	1	5
Cestrum guaraniticum	Chodat & Hassl.	Solanaceae	3b			|	NA		1		Chaco sensu Cardoso et al but collected in Amazon	1
Cestrum humboldtii	Francey	Solanaceae	1a		revised.by.L.L.Giacomin.S.Knapp.T.Särkinen.J.R.Stehmann	|	tree	1				4
Cestrum intermedium	Sendtn.	Solanaceae	3b			|	NA		1		Atlantic forest sensu Cardoso et al but collected in Amazon	3
Cestrum latifolium	Lam.	Solanaceae	1a		revised.by.L.L.Giacomin.S.Knapp.T.Särkinen.J.R.Stehmann	|	shrub, tree				<10cm s. Cardoso but retained	198
Cestrum laurifolium	L'Hér.	Solanaceae	3b			|	NA		1		Caribbean sensu Cardoso et al but collected in Amazon	1
Cestrum mariquitense	Kunth	Solanaceae	1a		revised.by.L.L.Giacomin.S.Knapp.T.Särkinen.J.R.Stehmann	|	shrub				<10cm s. Cardoso but retained	31
Cestrum microcalyx	Francey	Solanaceae	1a		revised.by.L.L.Giacomin.S.Knapp.T.Särkinen.J.R.Stehmann	|	shrub					68	3	2	6
Cestrum ovalifolium	Francey	Solanaceae	1a		revised.by.L.L.Giacomin.S.Knapp.T.Särkinen.J.R.Stehmann	|	tree	1
Cestrum parqui	L'Hér.	Solanaceae	3b			|	NA		1		SDTF, Cerrado sensu Cardoso et al but collected in Amazon	3
Cestrum racemosum	Ruiz & Pav.	Solanaceae	1a		revised.by.L.L.Giacomin.S.Knapp.T.Särkinen.J.R.Stehmann	|	tree	1				27	9	4	7
Cestrum reflexum	Sendtn.	Solanaceae	1a		revised.by.L.L.Giacomin.S.Knapp.T.Särkinen.J.R.Stehmann	|	shrub				<10cm s. Cardoso but retained	56
Cestrum retrofractum	Dunal	Solanaceae	1a		revised.by.L.L.Giacomin.S.Knapp.T.Särkinen.J.R.Stehmann	|	shrub				<10cm s. Cardoso but retained	2
Cestrum schlechtendalii	G. Don	Solanaceae	1a		revised.by.L.L.Giacomin.S.Knapp.T.Särkinen.J.R.Stehmann	|	shrub, tree	1				160	18	13	7
Cestrum strigilatum	Ruiz & Pav.	Solanaceae	1a		revised.by.L.L.Giacomin.S.Knapp.T.Särkinen.J.R.Stehmann	|	shrub, tree				<10cm s. Cardoso but retained	66
Cestrum tomentosum	L.f.	Solanaceae	1a		revised.by.L.L.Giacomin.S.Knapp.T.Särkinen.J.R.Stehmann	|	tree	1
Cestrum tubulosum	Sendtn.	Solanaceae	1a		revised.by.L.L.Giacomin.S.Knapp.T.Särkinen.J.R.Stehmann	|	shrub				<10cm s. Cardoso but retained	2
Cestrum undulatum	Ruiz & Pav.	Solanaceae	1a		revised.by.L.L.Giacomin.S.Knapp.T.Särkinen.J.R.Stehmann	|	tree	1
Chaetocarpus echinocarpus	(Baill.) Ducke	Euphorbiaceae	1a		revised.by.R.Riina	|	shrub, tree	1				111	429	26	8
Chaetocarpus schomburgkianus	(Kuntze) Pax & K. Hoffm.	Euphorbiaceae	1a		revised.by.R.Riina	|	tree	1				243	968	112	8
Chamaecrista adiantifolia	(Spruce ex Benth.) H.S. Irwin & Barneby	Fabaceae	1a		revised.by.D.Cardoso.J.Iganci.H.C.Lima.T.D.Pennington.L.P.Queiroz	|	tree	1				146	251	31	8
Chamaecrista apoucouita	(Aubl.) H.S. Irwin & Barneby	Fabaceae	1a		revised.by.D.Cardoso.J.Iganci.H.C.Lima.T.D.Pennington.L.P.Queiroz	|	tree	1				103	190	19	8
Chamaecrista bahiae	(H.S. Irwin) H.S. Irwin & Barneby	Fabaceae	2a			|	NA		1		Atlantic forest sensu Cardoso et al but also collected in Amazon sensu Reflora. Accepted by Reflora for Amazon.	81	14	7	7
Chamaecrista boyanii	(H.S. Irwin & Barneby) H.S. Irwin & Barneby	Fabaceae	1a		revised.by.D.Cardoso.J.Iganci.H.C.Lima.T.D.Pennington.L.P.Queiroz	|	tree	1			no coordinates	3
Chamaecrista dumalis	(Hoehne) H.S. Irwin & Barneby	Fabaceae	2a			|	NA		1		Cerrado sensu Cardoso et al but collected in Amazon. Accepted by Reflora for Amazon.	13
Chamaecrista ensiformis	(Vell.) H.S. Irwin & Barneby	Fabaceae	2a			|	NA		1		SDTF, Atlantic forest sensu Cardoso et al but collected in Amazon	63
Chamaecrista hymenaeifolia	(Benth.) H.S. Irwin & Barneby	Fabaceae	1a		revised.by.D.Cardoso.J.Iganci.H.C.Lima.T.D.Pennington.L.P.Queiroz	|	tree	1				9	1	1	6
Chamaecrista multiseta	(Benth.) H.S. Irwin & Barneby	Fabaceae	2a			|	shrub <10 cm DBH		1		Savanna sensu Cardoso et al but collected in Amazon. Accepted by Reflora for Amazon.	14
Chamaecrista negrensis	(H.S. Irwin) H.S. Irwin & Barneby	Fabaceae	1a		revised.by.D.Cardoso.J.Iganci.H.C.Lima.T.D.Pennington.L.P.Queiroz	|	tree	1				125	71	14	7
Chamaecrista paniculata	(Benth.) H.S. Irwin & Barneby	Fabaceae	2a			|	shrub <10 cm DBH				<10cm s. Cardoso but retained. Accepted by Reflora for Amazon.	1	1	1	6
Chamaecrista polystachya	(Benth.) H.S. Irwin & Barneby	Fabaceae	1a		revised.by.D.Cardoso.J.Iganci.H.C.Lima.T.D.Pennington.L.P.Queiroz	|	shrub, tree	1				20
Chamaecrista roraimae	(Benth.) Gleason	Fabaceae	1a		revised.by.D.Cardoso.J.Iganci.H.C.Lima.T.D.Pennington.L.P.Queiroz	|	shrub				<10cm s. Cardoso but retained	26
Chamaecrista scleroxylon	(Ducke) H.S. Irwin & Barneby	Fabaceae	1a		revised.by.D.Cardoso.J.Iganci.H.C.Lima.T.D.Pennington.L.P.Queiroz	|	tree	1				30	16	7	7
Chamaecrista xinguensis	(Ducke) H.S. Irwin & Barneby	Fabaceae	1a		revised.by.D.Cardoso.J.Iganci.H.C.Lima.T.D.Pennington.L.P.Queiroz	|	tree	1				46	60	16	7
Chamaedorea angustisecta	Burret	Arecaceae	1a		revised.by.D.Cardoso	|	palm				<10cm s. Cardoso but retained, small tree possible	34
Chamaedorea ernesti-augusti	H. Wendl.	Arecaceae	3b			|	NA		1		Central America sensu Cardoso et al but collected in Amazon	3
Chamaedorea fragrans	(Ruiz & Pav.) Mart.	Arecaceae	1a		revised.by.D.Cardoso	|	palm				<10cm s. Cardoso but retained	20
Chamaedorea linearis	(Ruiz & Pav.) Mart.	Arecaceae	3b			|	NA		1		Andes sensu Cardoso et al but collected in Amazon	13
Chaunochiton angustifolium	Sleumer	Olacaceae	1a		revised.by.D.Cardoso	|	tree	1				43	27	4	7
Chaunochiton kappleri	(Sagot ex Engl.) Ducke	Olacaceae	1a		revised.by.D.Cardoso	|	tree	1				181	364	162	8
Chaunochiton loranthoides	Benth.	Olacaceae	1a		revised.by.D.Cardoso	|	tree	1				37	24	8	7
Cheiloclinium belizense	(Standl.) A.C.Sm.	Celastraceae	2a	1		|	NA					7	1	1	6
Cheiloclinium cognatum	(Miers) A.C. Sm.	Celastraceae	1a			|	shrub, tree, liana					747	1245	143	9
Cheiloclinium hippocrateoides	(Peyr.) A.C. Sm.	Celastraceae	1a			|	liana, tree	1				194	20	12	7
Cheiloclinium serratum	(Cambess.) A.C.Sm.	Celastraceae	1a	1		|	liana, shrub, tree					25
Chelyocarpus chuco	(Mart.) H.E. Moore	Arecaceae	1a		revised.by.D.Cardoso	|	palm tree	1				13	108	13	8
Chelyocarpus repens	F.Kahn & K.Mejia	Arecaceae	1a	1	revised.by.D.Cardoso	|	palm tree	1
Chelyocarpus ulei	Dammer	Arecaceae	1a		revised.by.D.Cardoso	|	palm tree	1				26	23	7	7
Chimarrhis barbata	(Ducke) Bremek.	Rubiaceae	1a		revised.by.C.M.Taylor	|	tree	1				49	103	39	8
Chimarrhis brevipes	Steyerm.	Rubiaceae	1a		revised.by.C.M.Taylor	|	tree	1				2
Chimarrhis cymosa	Jacq.	Rubiaceae	3b			|	NA		1		Caribean (Antilles); but a common misidenfication in Guianas sensu Cardoso et al but collected in Amazon	5
Chimarrhis duckeana	Delprete	Rubiaceae	1a		revised.by.C.M.Taylor	|	tree	1				23	39	22	7
Chimarrhis gentryana	Delprete	Rubiaceae	1a		revised.by.C.M.Taylor	|	tree	1				27	46	21	8
Chimarrhis glabriflora	Ducke	Rubiaceae	1a		revised.by.C.M.Taylor	|	tree	1				49	145	35	8
Chimarrhis hookeri	K. Schum.	Rubiaceae	1a		revised.by.C.M.Taylor	|	tree	1				43	42	23	7
Chimarrhis microcarpa	Standl.	Rubiaceae	1a		revised.by.C.M.Taylor	|	tree	1				63	24	7	7
Chimarrhis turbinata	DC.	Rubiaceae	1a		revised.by.C.M.Taylor	|	tree	1				200	1163	209	8
Chiococca nitida	Benth.	Rubiaceae	1a		revised.by.C.M.Taylor	|	shrub				<10cm s. Cardoso but retained	127
Chionanthus compactus	Sw.	Oleaceae	3b			|	NA		1		Northern Colombia and Venezuela to the Lesser Antilles sensu Cardoso et al but collected in Amazon	1
Chionanthus guianensis	(Aubl.) Pers.	Oleaceae	1a		revised.by.D.Cardoso	|	tree	1			no coordinates	1
Chionanthus implicatus	(Rusby) P.S. Green	Oleaceae	1a		revised.by.D.Cardoso	|	tree	1				10	8	7	6
Chionanthus trichotomus	(Vell.) P.S. Green	Oleaceae	1a		revised.by.D.Cardoso	|	tree	1			no coordinates	1
Chionanthus wurdackii	B. Ståhl	Oleaceae	1a		revised.by.D.Cardoso	|	tree	1				2
Chione venosa	(Sw.) Urb.	Rubiaceae	1a		revised.by.C.M.Taylor	|	shrub, tree	1				5	2	2	5
Chlorocardium rodiei	(R.H. Schomb.) Rohwer, H.G. Richt. & van der Werff	Lauraceae	1a		revised.by.P.L.R.Moraes.H.vanderWerf	|	tree	1				81	1030	31	8
Chlorocardium venenosum	(Kosterm. & Pinkley) Rohwer, H.G. Richt. & van der Werff	Lauraceae	1a		revised.by.P.L.R.Moraes.H.vanderWerf	|	tree	1				23	37	18	7
Chloroleucon acacioides	(Ducke) Barneby & J.W. Grimes	Fabaceae	1a		revised.by.D.Cardoso.J.Iganci.H.C.Lima.T.D.Pennington.L.P.Queiroz	|	tree	1				88	2	2	6
Chloroleucon dumosum	(Benth.) G.P. Lewis	Fabaceae	3b			|	NA		1		SDTF sensu Cardoso et al but collected in Amazon	4
Chloroleucon eurycyclum	Barneby & J.W. Grimes	Fabaceae	3b			|	NA		1		SDTF (N Venezuela) sensu Cardoso et al but collected in Amazon	1
Chloroleucon foliolosum	(Benth.) G.P. Lewis	Fabaceae	2a			|	NA		1		SDTF sensu Cardoso et al but collected in Amazon. Accepted by Reflora for Amazon.	7
Chloroleucon mangense	(Jacq.) Britton & Rose	Fabaceae	2a			|	NA		1		SDTF (Mesoamerica) sensu Cardoso et al but also collected in Amazon sensu Reflora. Accepted by Reflora for Amazon.	19	2	2	6
Chloroleucon tenuiflorum	(Benth.) Barneby & J.W. Grimes	Fabaceae	2a			|	NA		1		Atlantic forest sensu Cardoso et al but collected in Amazon. Accepted by Reflora for Amazon.	9
Chomelia albicaulis	(Rusby) Steyerm.	Rubiaceae	1a		revised.by.C.M.Taylor	|	tree	1				1
Chomelia anisomeris	Müll. Arg.	Rubiaceae	1a		revised.by.C.M.Taylor	|	shrub				<10cm s. Cardoso but retained	11
Chomelia apodantha	(Standl.) Steyerm.	Rubiaceae	1a		revised.by.C.M.Taylor	|	tree	1				6
Chomelia caurensis	(Standl.) Steyerm.	Rubiaceae	1a		revised.by.C.M.Taylor	|	shrub, small tree				<10cm s. Cardoso but retained	5
Chomelia delascioi	Steyerm.	Rubiaceae	1a	1	revised.by.C.M.Taylor	|	shrub, small tree
Chomelia gracilis	Schum. ex Glaz.	Rubiaceae	3a			|	NA		1		Atlantic forest sensu Cardoso et al but collected in Amazon		1	1	6
Chomelia grandifolia	(Huber) Steyerm.	Rubiaceae	1a	1	revised.by.C.M.Taylor	|	shrub, tree	1
Chomelia juruensis	(Standl.) Steyerm.	Rubiaceae	1a	1	revised.by.C.M.Taylor	|	shrub, tree	1
Chomelia malaneoides	Müll. Arg.	Rubiaceae	1a		revised.by.C.M.Taylor	|	shrub, tree				<10cm s. Cardoso but retained	94	2	2	6
Chomelia martiana	Müll. Arg.	Rubiaceae	2b			|	NA		1		Atlantic forest sensu Cardoso et al but collected in Amazon. Accepted by Reflora for Amazon.	3
Chomelia obtusa	Cham. & Schltdl.	Rubiaceae	2a			|	shrub		1		Cerrado, caatinga sensu Cardoso et al but collected in Amazon. Accepted by Reflora for Amazon.	58	2	2	6
Chomelia paniculata	(Bartl. ex DC.) Steyerm.	Rubiaceae	1a		revised.by.C.M.Taylor	|	shrub, tree	1				19	5	2	6
Chomelia parviflora	(Müll. Arg.) Müll. Arg.	Rubiaceae	1a		revised.by.C.M.Taylor	|	shrub, tree	1				8
Chomelia peruviana	(Standl.) Steyerm.	Rubiaceae	1a		revised.by.C.M.Taylor	|	shrub				<10cm s. Cardoso but retained	1
Chomelia pohliana	Müll. Arg.	Rubiaceae	2a			|	NA		1		SDTF (incl. Andean valleys) sensu Cardoso et al but collected in Amazon. Accepted by Reflora for Amazon.	32	9	4	7
Chomelia polyantha	S.F. Blake	Rubiaceae	1a		revised.by.C.M.Taylor	|	shrub, tree	1				10	8	4	7
Chomelia rauwolfioides	(Standl.) Steyerm.	Rubiaceae	3b			|	NA		1		dry vegetation in eastern Bolivia and southern Brazil sensu Cardoso et al but collected in Amazon	2
Chomelia ribesioides	Benth. ex A. Gray	Rubiaceae	2a			|	<10 cm DBH		1		Cerrado sensu Cardoso et al but collected in Amazon. Accepted by Reflora for Amazon.	50
Chomelia sessilis	Müll. Arg.	Rubiaceae	2a			|	NA		1		dry vegetation in eastern Bolivia and southern Brazil sensu Cardoso et al but collected in Amazon. Accepted by Reflora for Amazon.	6
Chomelia spinosa	Jacq.	Rubiaceae	2a			|	NA		1		Caribbean (common mis-det for Amazonian plants) sensu Cardoso et al but collected in Amazon. Accepted by Reflora for Amazon.	11	4	4	6
Chomelia stergiosii	Steyerm.	Rubiaceae	1a	1	revised.by.C.M.Taylor	|	shrub, small tree
Chomelia tenuiflora	Benth.	Rubiaceae	1a		revised.by.C.M.Taylor	|	shrub, tree	1				193	90	35	8
Chondrodendron tomentosum	Ruiz & Pav.	Menispermaceae	1a			|	vine					42
Chonocentrum cyathophorum	(Müll. Arg.) Pierre ex Pax & K. Hoffm.	Phyllanthaceae	1a		revised.by.R.Riina	|	shrub					4
Christiana africana	A.DC.	Malvaceae	1a	1		|	shrub, tree	1
Chromolucuma baehniana	Monach.	Sapotaceae	1a		revised.by.T.D.Pennington	|	tree	1				8	12	7	7
Chromolucuma congestifolia	(Pilz) Alves-Araújo & M. Alves	Sapotaceae	1a		revised.by.T.D.Pennington	|	tree	1				18
Chromolucuma rubriflora	Ducke	Sapotaceae	1a		revised.by.T.D.Pennington	|	tree	1				68	48	22	7
Chrysobalanus icaco	L.	Chrysobalanaceae	2a			|	NA		1		Mangrove sensu Cardoso et al but collected in Amazon (abundant in Forest-savana margins FG). Accepted by Reflora for Amazon.	267
Chrysobalanus prancei	I.M.Turner	Chrysobalanaceae	1b	1	revised.by.G.T.Prance	|	tree	1				4
Chrysochlamys bracteolata	Cuatrec.	Clusiaceae	1a		revised.by.V.Bittrich	|	tree	1				13	28	10	7
Chrysochlamys colombiana	(Cuatrec.) Cuatrec.	Clusiaceae	3b			|	NA		1		Antioquia, Andean sensu Cardoso et al but collected in Amazon	1
Chrysochlamys dependens	Planch. & Triana	Clusiaceae	1a		revised.by.V.Bittrich	|	tree	1				8
Chrysochlamys floribunda	Cuatrec.	Clusiaceae	1a		revised.by.V.Bittrich	|	tree	1				1
Chrysochlamys glauca	(Oerst., Planch. & Triana) Hemsl.	Clusiaceae	3b			|	NA		1		Central America sensu Cardoso et al but collected in Amazon	2
Chrysochlamys laxa	Planch. & Triana	Clusiaceae	3b			|	NA		1		Andes (Colombia) sensu Cardoso et al but collected in Amazon	1
Chrysochlamys macrophylla	Pax	Clusiaceae	1a		revised.by.V.Bittrich	|	tree	1				7
Chrysochlamys membranacea	Planch. & Triana	Clusiaceae	1a		revised.by.V.Bittrich	|	shrub, tree	1				163	161	38	8
Chrysochlamys micrantha	Engl.	Clusiaceae	1a		revised.by.V.Bittrich	|	tree	1				8
Chrysochlamys nicaraguensis	(Oerst., Planch. & Triana) Hemsl.	Clusiaceae	3b			|	NA		1		Central America sensu Cardoso et al but collected in Amazon	1
Chrysochlamys tenuifolia	Cuatrec.	Clusiaceae	1a		revised.by.V.Bittrich	|	tree	1				10
Chrysochlamys ulei	Engl.	Clusiaceae	1a		revised.by.V.Bittrich	|	tree	1				14	88	17	7
Chrysochlamys weberbaueri	Engl.	Clusiaceae	1a		revised.by.V.Bittrich	|	shrub, tree	1				106	58	19	7
Chrysophyllum acreanum	A.C. Sm.	Sapotaceae	1a		revised.by.T.D.Pennington	|	tree	1				15
Chrysophyllum albipilum	Cronquist	Sapotaceae	1a		revised.by.T.D.Pennington	|	tree	1				8
Chrysophyllum amazonicum	T.D. Penn.	Sapotaceae	1a		revised.by.T.D.Pennington	|	tree	1				130	237	84	8
Chrysophyllum arenarium	Allemão	Sapotaceae	2b			|	NA		1		Atlantic forest, Cerrado sensu Cardoso et al but collected in Amazon. Accepted by Reflora for Amazon.	2
Chrysophyllum argenteum	Jacq.	Sapotaceae	1a		revised.by.T.D.Pennington	|	tree	1				462	681	208	8
Chrysophyllum bombycinum	T.D. Penn.	Sapotaceae	1a		revised.by.T.D.Pennington	|	tree	1				37	80	31	7
Chrysophyllum colombianum	(Aubrév.) T.D. Penn.	Sapotaceae	1a		revised.by.T.D.Pennington	|	tree	1				19	55	20	7
Chrysophyllum cuneifolium	(Rudge) A. DC.	Sapotaceae	1a		revised.by.T.D.Pennington	|	tree	1				166	515	97	8
Chrysophyllum durifructum	(W. Rodrigues) T.D. Penn.	Sapotaceae	1a		revised.by.T.D.Pennington	|	tree	1				4	9	4	6
Chrysophyllum eximium	Ducke	Sapotaceae	1a		revised.by.T.D.Pennington	|	tree	1				36	101	26	7
Chrysophyllum gonocarpum	(Mart. & Eichler ex Miq.) Engl.	Sapotaceae	1a		revised.by.T.D.Pennington	|	tree	1				35	87	23	8
Chrysophyllum lucentifolium	Cronquist	Sapotaceae	1a		revised.by.T.D.Pennington	|	tree	1				186	478	101	8
Chrysophyllum manaosense	(Aubrév.) T.D. Penn.	Sapotaceae	1a		revised.by.T.D.Pennington	|	tree	1				103	186	71	8
Chrysophyllum marginatum	(Hook. & Arn.) Radlk.	Sapotaceae	2a			|	NA		1		Cerrado, gallery forests sensu Cardoso et al but collected in Amazon. Accepted by Reflora for Amazon.	19
Chrysophyllum oliviforme	L.	Sapotaceae	1a		revised.by.T.D.Pennington	|	tree	1				1	2	2	6
Chrysophyllum ovale	Rusby	Sapotaceae	1a		revised.by.T.D.Pennington	|	tree	1				7	5	3	6
Chrysophyllum parvulum	Pittier	Sapotaceae	1a		revised.by.T.D.Pennington	|	tree	1				1	1	1	5
Chrysophyllum pomiferum	(Eyma) T.D. Penn.	Sapotaceae	1a		revised.by.T.D.Pennington	|	tree	1				169	293	142	8
Chrysophyllum prieurii	A. DC.	Sapotaceae	1a		revised.by.T.D.Pennington	|	tree	1				270	1048	280	9
Chrysophyllum revolutum	Mart. & Eichler	Sapotaceae	1a		revised.by.T.D.Pennington	|	tree	1			no coordinates	2	21	1	7
Chrysophyllum sanguinolentum	(Pierre) Baehni	Sapotaceae	1a		revised.by.T.D.Pennington	|	tree	1				876	2185	390	9
Chrysophyllum scalare	T.D. Penn.	Sapotaceae	1a		revised.by.T.D.Pennington	|	tree	1				1	12	6	7
Chrysophyllum sparsiflorum	Klotzsch ex Miq.	Sapotaceae	1a		revised.by.T.D.Pennington	|	tree	1				110	79	42	7
Chrysophyllum superbum	T.D. Penn.	Sapotaceae	1a		revised.by.T.D.Pennington	|	tree	1				12	17	11	7
Chrysophyllum ucuquirana-branca	(Aubrév. & Pellegr.) T.D. Penn.	Sapotaceae	1a		revised.by.T.D.Pennington	|	tree	1				58	127	57	8
Chrysophyllum venezuelanense	(Pierre) T.D. Penn.	Sapotaceae	1a		revised.by.T.D.Pennington	|	tree	1				105	378	119	8
Chrysophyllum wilsonii	T.D. Penn.	Sapotaceae	1a		revised.by.T.D.Pennington	|	tree	1				10	15	12	7
Ciliosemina pedunculata	(H. Karst.) Antonelli	Rubiaceae	1a		revised.by.C.M.Taylor	|	shrub, tree	1				75	55	12	7
Ciliosemina purdieana	(Wedd.) Antonelli	Rubiaceae	3b	1		|	NA		1		endemic to the Magdalena River valley sensu Cardoso et al but collected in Amazon	5
Cinchona calisaya	Wedd.	Rubiaceae	1a		revised.by.C.M.Taylor	|	tree	1
Cinchona lancifolia	Mutis	Rubiaceae	3b			|	NA		1		high elevation, 1200-2500 m sensu Cardoso et al but collected in Amazon	1
Cinchona macrocalyx	Pav. ex DC.	Rubiaceae	3b			|	NA		1		high elevation, 2500-3000 m sensu Cardoso et al but collected in Amazon	3
Cinchona micrantha	Ruiz & Pav.	Rubiaceae	1a		revised.by.C.M.Taylor	|	tree	1				5
Cinchona officinalis	L.	Rubiaceae	3b			|	NA		1		high elevation, 1700-3100 m sensu Cardoso et al but collected in Amazon	4
Cinchona parabolica	Pav.	Rubiaceae	3b			|	NA		1		high elevation, 1800-3500 m sensu Cardoso et al but collected in Amazon	1
Cinchona pubescens	Vahl	Rubiaceae	1a		revised.by.C.M.Taylor	|	small tree				<10cm s. Cardoso but retained	11
Cinchona rugosa	Pav.	Rubiaceae	3b			|	NA		1		high elevation, 2500-3500 m sensu Cardoso et al but collected in Amazon	1
Cinchona villosa	Pav. ex Lindl.	Rubiaceae	3b			|	NA		1		high elevation, 970-2000 m sensu Cardoso et al but collected in Amazon	5
Cinchonopsis amazonica	(Standl.) L. Andersson	Rubiaceae	1a		revised.by.C.M.Taylor	|	tree	1				54	17	8	7
Cinnamodendron tenuifolium	Uittien	Canellaceae	1a			|	tree	1				17	1	1	6
Cinnamomum semecarpifolium	(Meisn.) Kosterm.	Lauraceae	1a		revised.by.P.L.R.Moraes.H.vanderWerf	|	tree	1				6
Citharexylum caudatum	L.	Verbenaceae	3b			|	NA					1
Citharexylum dryanderae	Moldenke	Verbenaceae	1a			|	tree	1			no coordinates
Citharexylum flexuosum	(Ruiz & Pav.) D. Don	Verbenaceae	3b			|	NA					3
Citharexylum grandiflorum	G.A. Aymard & Rueda	Verbenaceae	1a			|	tree	1				1
Citharexylum krukovii	Moldenke	Verbenaceae	1a			|	tree	1				3
Citharexylum laetum	Hieron.	Verbenaceae	1a			|	tree	1				3
Citharexylum macrochlamys	Pittier	Verbenaceae	2a			|	NA				Accepted by Reflora for Amazon.	2
Citharexylum macrophyllum	Poir.	Verbenaceae	1a			|	tree	1				128	10	5	7
Citharexylum myrianthum	Cham.	Verbenaceae	2b			|	NA				Accepted by Reflora for Amazon.	8
Citharexylum poeppigii	Walp.	Verbenaceae	1a			|	tree	1				58	11	8	7
Citharexylum reticulatum	Kunth	Verbenaceae	1a			|	tree	1				2	2	1	5
Citharexylum spinosum	L.	Verbenaceae	3b			|	NA					37	23	4	7
Citharexylum subtruncatum	Moldenke	Verbenaceae	1a			|	tree	1				2
Citharexylum ulei	Moldenke	Verbenaceae	1a			|	tree	1				7
Citronella costaricensis	(Donn. Sm.) R.A. Howard	Cardiopteridaceae	3b			|	NA					4
Citronella incarum	(J.F. Macbr.) R.A. Howard	Cardiopteridaceae	1a			|	tree	1				30	39	24	7
Citronella melliodora	(Sleumer) R.A. Howard	Cardiopteridaceae	1a			|	tree	1				30	1	1	6
Citronella paniculata	(Mart.) R.A. Howard	Cardiopteridaceae	3b			|	NA		1		Caatinga, Cerrado, Atlantic forest sensu Cardoso et al but collected in Amazon	1	3	1	6
Clarisia biflora	Ruiz & Pav.	Moraceae	1a		revised.by.A.F.P.Machado	|	tree	1				67	519	161	8
Clarisia ilicifolia	(Spreng.) Lanj. & Rossberg	Moraceae	1a		revised.by.A.F.P.Machado	|	shrub, tree	1				353	282	71	8
Clarisia racemosa	Ruiz & Pav.	Moraceae	1a		revised.by.A.F.P.Machado	|	shrub, small tree					336	1275	428	9
Clathrotropis brachypetala	(Tul.) Kleinhoonte	Fabaceae	1a		revised.by.D.Cardoso.J.Iganci.H.C.Lima.T.D.Pennington.L.P.Queiroz	|	tree	1				99	340	56	8
Clathrotropis brunnea	Amshoff	Fabaceae	1a		revised.by.D.Cardoso.J.Iganci.H.C.Lima.T.D.Pennington.L.P.Queiroz	|	tree	1				1	81	6	8
Clathrotropis glaucophylla	R.S. Cowan	Fabaceae	2a			|					Accepted by Reflora for Amazon.		458	22	8
Clathrotropis macrocarpa	Ducke	Fabaceae	1a		revised.by.D.Cardoso.J.Iganci.H.C.Lima.T.D.Pennington.L.P.Queiroz	|	tree	1				266	1910	93	9
Clathrotropis nitida	(Benth.) Harms	Fabaceae	1a		revised.by.D.Cardoso.J.Iganci.H.C.Lima.T.D.Pennington.L.P.Queiroz	|	tree	1				182	178	22	8
Clathrotropis paradoxa	Sandwith	Fabaceae	1a		revised.by.D.Cardoso.J.Iganci.H.C.Lima.T.D.Pennington.L.P.Queiroz	|	tree	1				11	2	1	6
Clathrotropis rosea	M.Yu.Gontsch. & Povydysh	Fabaceae	1a	1	revised.by.D.Cardoso.J.Iganci.H.C.Lima.T.D.Pennington.L.P.Queiroz	|	tree	1
Clavija cardenasii	Rusby	Primulaceae	1a	1		|	shrub	1
Clavija eggersiana	Mez	Primulaceae	3b			|	NA		1		W Ecuador in seasonally evergreen or semideciduous forests sensu Cardoso et al but collected in Amazon	2
Clavija elliptica	Mez	Primulaceae	1a			|	shrub	1				26
Clavija harlingii	B. Ståhl	Primulaceae	1a			|	shrub	1				24
Clavija hookeri	A. DC.	Primulaceae	1a			|	shrub, small tree	1				7
Clavija imatacae	B.Ståhl	Primulaceae	1a	1		|	shrub, small tree	1					7	4	6
Clavija imazae	B.Ståhl	Primulaceae	1a			|	shrub, small tree	1
Clavija lancifolia	Desf.	Primulaceae	1a			|	shrub, small tree	1				332	3	3	6
Clavija longifolia	Ruiz & Pav.	Primulaceae	3b			|	NA		1		E Andes of Peru in lower montane and montane rain forests at 800-2000 m sensu Cardoso et al but collected in Amazon	4
Clavija macrocarpa	Ruiz & Pav.	Primulaceae	3b			|	NA		1		E Andean slopes of C and N Peru in montane forest at 1200-2300 m sensu Cardoso et al but collected in Amazon	5
Clavija macrophylla	(Link ex Roem. & Schult.) Miq.	Primulaceae	1a			|	shrub					14
Clavija membranacea	Mez	Primulaceae	3b			|	NA		1		SW Colombia and NW Ecuador sensu Cardoso et al but collected in Amazon	2
Clavija nutans	(Vell.) B. Ståhl	Primulaceae	2a			|	NA		1		S tropical South America from N Bolivia and S Brazil to N Paraguay in evergreen or semievergreen, seasonally dry forest and gallery forest sensu Cardoso et al but collected in Amazon. Accepted by Reflora for Amazon.	10
Clavija ornata	D. Don	Primulaceae	1a			|	shrub, small tree	1				15	3	3	6
Clavija poeppigii	Mez	Primulaceae	1a			|	shrub	1				16
Clavija procera	B. Ståhl	Primulaceae	1a			|	shrub	1				8	3	3	5
Clavija tarapotana	Mez	Primulaceae	1a			|	shrub, small tree	1				72
Clavija umbrosa	(Linden) Regel	Primulaceae	1a			|	shrub	1				35
Clavija weberbaueri	Mez	Primulaceae	1a			|	shrub, small tree	1				160	2	2	6
Cleidion amazonicum	Ule	Euphorbiaceae	1a		revised.by.R.Riina	|	shrub, small tree					62	2	2	6
Cleidion castaneifolium	Müll. Arg.	Euphorbiaceae	1a		revised.by.R.Riina	|	tree	1				3
Cleidion praealtum	Croiz.	Euphorbiaceae	1a		revised.by.R.Riina	|	tree	1					1	1	5
Cleidion tricoccum	(Casar.) Baill.	Euphorbiaceae	1a		revised.by.R.Riina	|	shrub, tree	1			no coordinates	2
Clerodendrum tessmannii	Moldenke	Lamiaceae	1a	1		|	tree	1					4	3	6
Clerodendrum ulei	Hayek	Lamiaceae	1a	1		|	shrub, tree	1				54	12	8	6
Clethra obovata	(Ruiz & Pav.) G. Don	Clethraceae	3b			|	NA		1		Andes sensu Cardoso et al but collected in Amazon	2
Clethra revoluta	(Ruiz & Pav.) Spreng.	Clethraceae	3b			|	NA		1		Andes sensu Cardoso et al but collected in Amazon	11
Clitoria amazonum	Mart. ex Benth.	Fabaceae	1a	1	revised.by.D.Cardoso.J.Iganci.H.C.Lima.T.D.Pennington.L.P.Queiroz	|	shrub, tree, liana
Clitoria arborea	Benth.	Fabaceae	1a	1	revised.by.D.Cardoso.J.Iganci.H.C.Lima.T.D.Pennington.L.P.Queiroz	|	tree	1
Clitoria brachycalyx	Harms	Fabaceae	1a		revised.by.D.Cardoso.J.Iganci.H.C.Lima.T.D.Pennington.L.P.Queiroz	|	shrub				<10cm s. Cardoso but retained	14
Clitoria brachystegia	Benth.	Fabaceae	1a		revised.by.D.Cardoso.J.Iganci.H.C.Lima.T.D.Pennington.L.P.Queiroz	|	tree	1
Clitoria fairchildiana	R.A.Howard	Fabaceae	1a	1	revised.by.D.Cardoso.J.Iganci.H.C.Lima.T.D.Pennington.L.P.Queiroz	|	tree	1
Clitoria juninensis	Fantz	Fabaceae	1a		revised.by.D.Cardoso.J.Iganci.H.C.Lima.T.D.Pennington.L.P.Queiroz	|	tree	1
Clitoria nervosa	Herzog	Fabaceae	1a		revised.by.D.Cardoso.J.Iganci.H.C.Lima.T.D.Pennington.L.P.Queiroz	|	tree	1				3
Clitoria woytkowskii	Fantz	Fabaceae	1a		revised.by.D.Cardoso.J.Iganci.H.C.Lima.T.D.Pennington.L.P.Queiroz	|	tree	1				2
Clusia abbottii	Urb.	Clusiaceae	3b			|	NA		1		Caribbean sensu Cardoso et al but collected in Amazon	1
Clusia alata	Planch. & Triana	Clusiaceae	3b			|	NA		1		high elevation, >1000 m sensu Cardoso et al but collected in Amazon	9
Clusia amabilis	Maguire	Clusiaceae	1a		revised.by.V.Bittrich	|	shrub, tree	1				10
Clusia amazonica	Planch. & Triana	Clusiaceae	1a		revised.by.V.Bittrich	|	shrub, liana					163	17	11	7
Clusia annularis	Maguire	Clusiaceae	3b			|	NA		1		montane forests of S Venezuela sensu Cardoso et al but collected in Amazon	8
Clusia arrudea	Planch. & Triana	Clusiaceae	3b			|	NA		1		non-Amazonian sensu Cardoso et al but collected in Amazon	3
Clusia asymmetrica	Pipoly	Clusiaceae	1a		revised.by.V.Bittrich	|	tree	1				2
Clusia brachystyla	Maguire	Clusiaceae	1a		revised.by.V.Bittrich	|	tree	1				19
Clusia candelabrum	Planch. & Triana	Clusiaceae	1a		revised.by.V.Bittrich	|	tree, liana	1				82	15	5	6
Clusia cardonae	Maguire	Clusiaceae	3b			|	NA		1		Guiana Shield >1000 m sensu Cardoso et al but collected in Amazon	9
Clusia carinata	Engl.	Clusiaceae	1a		revised.by.V.Bittrich	|	tree	1				2
Clusia caudata	(Planch. & Triana) Pipoly	Clusiaceae	3b			|	NA		1		NW South America, Andean sensu Cardoso et al but collected in Amazon	1
Clusia cerroana	Steyerm.	Clusiaceae	1a		revised.by.V.Bittrich	|	tree	1				53
Clusia chiribiquetensis	Maguire	Clusiaceae	1a		revised.by.V.Bittrich	|	tree	1				27
Clusia cochliformis	Maguire	Clusiaceae	1a		revised.by.V.Bittrich	|	tree	1				2
Clusia cochlitheca	Maguire	Clusiaceae	3b			|	NA		1		high elevation, >1000 m sensu Cardoso et al but collected in Amazon	3
Clusia columnaris	Engl.	Clusiaceae	1a		revised.by.V.Bittrich	|	shrub, tree	1				367
Clusia comans	(Meissn.) Pipoly	Clusiaceae	1c		revised.by.G.Aymard	|
Clusia crassifolia	Planch. & Triana	Clusiaceae	1a		revised.by.V.Bittrich	|	shrub, tree	1				20
Clusia cruciata	Cuatrec.	Clusiaceae	3b			|	NA		1		NW South America > 1000m sensu Cardoso et al but collected in Amazon	4
Clusia cuneata	Benth.	Clusiaceae	1a		revised.by.V.Bittrich	|	shrub, tree	1				64
Clusia decussata	Ruiz & Pav. ex Planch. & Triana	Clusiaceae	1a		revised.by.V.Bittrich	|	tree	1				2
Clusia divaricata	Maguire	Clusiaceae	3b			|	NA		1		Panama sensu Cardoso et al but collected in Amazon	1
Clusia drouetiana	L.B. Sm.	Clusiaceae	1a		revised.by.V.Bittrich	|	shrub, tree	1				8
Clusia duartei	Maguire	Clusiaceae	1a		revised.by.V.Bittrich	|	tree	1				3
Clusia ducu	Benth.	Clusiaceae	1a		revised.by.V.Bittrich	|	tree	1
Clusia ducuoides	Engl.	Clusiaceae	3b			|	NA		1		Andes sensu Cardoso et al but collected in Amazon	8
Clusia duidae	Gleason	Clusiaceae	3b			|	NA		1		high elevation, >1000 m sensu Cardoso et al but collected in Amazon	9
Clusia favus	P.F.Stevens	Clusiaceae	1a	1	revised.by.V.Bittrich	|	tree	1
Clusia flavida	(Benth.) Pipoly	Clusiaceae	1a		revised.by.V.Bittrich	|	shrub, tree	1				291
Clusia fluminensis	Planch. & Triana	Clusiaceae	3b			|	NA		1		Atlantic forest sensu Cardoso et al but collected in Amazon	2
Clusia fockeana	Miq.	Clusiaceae	1a		revised.by.V.Bittrich	|	shrub, tree	1				201
Clusia fragrans	Gardner	Clusiaceae	3b			|	NA		1		Atlantic forest sensu Cardoso et al but collected in Amazon	2
Clusia fructiangusta	Cuatrec.	Clusiaceae	1a		revised.by.V.Bittrich	|	tree	1				6
Clusia garcibarrigae	Cuatrec.	Clusiaceae	1a		revised.by.V.Bittrich	|	tree	1				2
Clusia gardneri	Planch. & Triana	Clusiaceae	3b			|	NA		1		Cerrado sensu Cardoso et al but collected in Amazon	1
Clusia gaudichaudii	Choisy ex Cambess.	Clusiaceae	3b			|	NA		1		Atlantic forest sensu Cardoso et al but collected in Amazon	43	1	1	5
Clusia globosa	Maguire	Clusiaceae	1a		revised.by.V.Bittrich	|	tree	1				9
Clusia glomerata	Cuatrec.	Clusiaceae	3b			|	NA		1		Chocó; Valle del Cauca sensu Cardoso et al but collected in Amazon	1
Clusia grammadenioides	Pipoly	Clusiaceae	1a		revised.by.V.Bittrich	|	shrub, liana					6	1	1	6
Clusia grandiflora	Splitg.	Clusiaceae	1a		revised.by.V.Bittrich	|	tree					368
Clusia gratula	Maguire	Clusiaceae	1c		revised.by.G.Aymard	|
Clusia guaviarensis	Cuatrec.	Clusiaceae	1a	1	revised.by.V.Bittrich	|	tree	1
Clusia hammeliana	Pipoly	Clusiaceae	1a		revised.by.V.Bittrich	|	shrub, liana					104	32	2	7
Clusia haughtii	Cuatrec.	Clusiaceae	1a		revised.by.V.Bittrich	|	tree	1				19	1	1	6
Clusia hexacarpa	Gleason	Clusiaceae	2a			|	NA		1		S Venezuelan tepuis, > 1000m sensu Cardoso et al but collected in Amazon. Accepted by Reflora for Amazon.	8
Clusia hilariana	Schltdl.	Clusiaceae	3b			|	NA		1		Atlantic forest sensu Cardoso et al but collected in Amazon	4
Clusia hoffmannseggiana	Schltdl.	Clusiaceae	1a		revised.by.V.Bittrich	|	shrub, tree	1				244	11	6	7
Clusia huberi	Pipoly	Clusiaceae	1a		revised.by.V.Bittrich	|	shrub, tree	1				48
Clusia hylaeae	Pipoly	Clusiaceae	1a		revised.by.V.Bittrich	|	tree	1			no coordinates
Clusia insignis	Mart.	Clusiaceae	1a		revised.by.V.Bittrich	|	shrub, tree	1				201
Clusia kanukuana	Maguire	Clusiaceae	3b			|	NA		1		Guyana, montane sensu Cardoso et al but collected in Amazon	28
Clusia laurifolia	Planch. & Triana	Clusiaceae	3b			|	NA		1		Andes sensu Cardoso et al but collected in Amazon	2
Clusia laxiflora	(Poepp.) D. Dietr.	Clusiaceae	1a		revised.by.V.Bittrich	|	tree	1				4
Clusia lechleri	Rusby	Clusiaceae	3b			|	NA		1		Bolivian Andes sensu Cardoso et al but collected in Amazon	3
Clusia leprantha	Mart.	Clusiaceae	1a		revised.by.V.Bittrich	|	shrub, tree					145
Clusia lineata	(Benth.) Planch. & Triana	Clusiaceae	1a		revised.by.V.Bittrich	|	tree	1				19
Clusia lopezii	Maguire	Clusiaceae	1a		revised.by.V.Bittrich	|	tree	1				32
Clusia loranthacea	Planch. & Triana	Clusiaceae	1a		revised.by.V.Bittrich	|	tree	1				22
Clusia loretensis	Engl.	Clusiaceae	1a		revised.by.V.Bittrich	|	shrub, tree, liana	1				37
Clusia lunanthera	Maguire	Clusiaceae	3b			|	NA		1		Surinam montane: Tafelberg sensu Cardoso et al but collected in Amazon	6
Clusia macropoda	Klotzsch ex Engl.	Clusiaceae	1a		revised.by.V.Bittrich	|	tree	1				19
Clusia magnifolia	Cuatrec.	Clusiaceae	3b			|	NA		1		high elevation, >1000 m sensu Cardoso et al but collected in Amazon	5
Clusia magnoliiflora	M.H.G.Gust.	Clusiaceae	1a		revised.by.V.Bittrich	|	tree	1			no coordinates
Clusia maguireana	Pipoly	Clusiaceae	3b			|	NA		1		tepuis, >1000 m sensu Cardoso et al but collected in Amazon	7
Clusia mamillata	Cuatrec.	Clusiaceae	3b			|	NA		1		Antioquia, Chocó, Valle del Cauca sensu Cardoso et al but collected in Amazon	1
Clusia martiana	Engl.	Clusiaceae	1a	1	revised.by.V.Bittrich	|	shrub, tree, liana
Clusia melchiorii	Gleason	Clusiaceae	3b			|	<10 cm DBH		1		northeast Brazil sensu Cardoso et al but collected in Amazon	107
Clusia microstemon	Planch. & Triana	Clusiaceae	1a		revised.by.V.Bittrich	|	shrub, tree				<10cm s. Cardoso but retained	251
Clusia minor	L.	Clusiaceae	1a		revised.by.V.Bittrich	|	shrub, tree	1				101
Clusia mituana	Cuatrec.	Clusiaceae	1a		revised.by.V.Bittrich	|	tree	1				1
Clusia mocoensis	Cuatrec.	Clusiaceae	3b			|	NA		1		NW South America sensu Cardoso et al but collected in Amazon	5
Clusia multiflora	Kunth	Clusiaceae	1a		revised.by.V.Bittrich	|	tree	1				9
Clusia mutica	Maguire	Clusiaceae	1a		revised.by.V.Bittrich	|	shrub, tree	1				4
Clusia myriandra	(Benth.) Planch. & Triana	Clusiaceae	1a		revised.by.V.Bittrich	|	tree	1				67
Clusia myrsinites	Ewan	Clusiaceae	1a	1	revised.by.V.Bittrich	|	tree	1
Clusia nemorosa	G. Mey.	Clusiaceae	1a		revised.by.V.Bittrich	|	shrub, tree	1				742
Clusia nigrolineata	P.F. Stevens	Clusiaceae	1a		revised.by.V.Bittrich	|	shrub, liana					22	2	2	6
Clusia nitida	Bittrich & F.N.Cabral	Clusiaceae	1a		revised.by.V.Bittrich	|	tree	1			no coordinates
Clusia nutans	Planch. & Triana	Clusiaceae	3b			|	NA		1		non-Amazonian Colombia sensu Cardoso et al but collected in Amazon	1
Clusia obdeltifolia	Bittrich	Clusiaceae	3b			|	NA		1		Cerrado, Campo Rupestre sensu Cardoso et al but collected in Amazon	1
Clusia obovata	(Spruce ex Triana & Planch.) Pipoly	Clusiaceae	1a		revised.by.V.Bittrich	|	shrub, tree					86	1	1	6
Clusia octandra	(Poepp.) Pipoly	Clusiaceae	1a		revised.by.V.Bittrich	|	shrub, tree, liana	1				91	1	1	6
Clusia odorata	Seem.	Clusiaceae	1a		revised.by.V.Bittrich	|	tree	1				2
Clusia opaca	Maguire	Clusiaceae	1a		revised.by.V.Bittrich	|	tree	1				16
Clusia pachyphylla	Gleason	Clusiaceae	2a			|	NA		1		tepuis, >1000 m sensu Cardoso et al but collected in Amazon. Accepted by Reflora for Amazon.	4
Clusia pallida	Engl.	Clusiaceae	1a		revised.by.V.Bittrich	|	tree	1				20
Clusia palmicida	Rich. ex Pl. & Triana	Clusiaceae	1c		revised.by.G.Aymard	|
Clusia panapanari	(Aubl.) Choisy	Clusiaceae	1a		revised.by.V.Bittrich	|	shrub, tree	1				416
Clusia penduliflora	Engl.	Clusiaceae	1a		revised.by.V.Bittrich	|	shrub, liana					70
Clusia platystigma	Eyma	Clusiaceae	1a		revised.by.V.Bittrich	|	tree	1				55	1	1	5
Clusia poeppigiana	Engl.	Clusiaceae	1a		revised.by.V.Bittrich	|	tree	1				3
Clusia polysepala	Engl.	Clusiaceae	1a		revised.by.V.Bittrich	|	tree	1				32
Clusia pusilla	Steyerm.	Clusiaceae	1a		revised.by.V.Bittrich	|	tree	1				62
Clusia radiata	Maguire & K.D. Phelps	Clusiaceae	3b			|	NA		1		Venezuelan tepuis, >1000 m sensu Cardoso et al but collected in Amazon	2
Clusia radicans	Pav. ex Planch. & Triana	Clusiaceae	1a		revised.by.V.Bittrich	|	tree	1				4
Clusia renggerioides	Planch. & Triana	Clusiaceae	1a		revised.by.V.Bittrich	|	tree	1				245
Clusia robusta	Eyma	Clusiaceae	3b			|	NA		1		Mountains Central Suriname sensu Cardoso et al but collected in Amazon	4
Clusia rosea	Jacq.	Clusiaceae	1c		revised.by.G.Aymard	|
Clusia salvinii	Donn. Sm.	Clusiaceae	3b			|	NA		1		Central America, Andes sensu Cardoso et al but collected in Amazon	1
Clusia savannarum	Maguire	Clusiaceae	1a		revised.by.V.Bittrich	|	shrub, tree	1				18
Clusia schomburgkiana	(Planch. & Triana) Benth. ex Engl.	Clusiaceae	1a		revised.by.V.Bittrich	|	shrub, tree	1				107
Clusia schultesii	Maguire	Clusiaceae	1a		revised.by.V.Bittrich	|	shrub				<10cm s. Cardoso but retained, small tree possible	5
Clusia scrobiculata	Benoist	Clusiaceae	1a		revised.by.V.Bittrich	|	tree	1				71
Clusia sellowiana	Schltdl.	Clusiaceae	3b			|	<10 cm DBH		1		Atlantic forest sensu Cardoso et al but collected in Amazon	12
Clusia sipapoana	(Maguire) Pipoly	Clusiaceae	1a		revised.by.V.Bittrich	|	tree					15
Clusia spathulifolia	Engl.	Clusiaceae	1a		revised.by.V.Bittrich	|	tree	1				125
Clusia steyermarkii	Maguire	Clusiaceae	3b			|	NA		1		high elevation, >1000 m sensu Cardoso et al but collected in Amazon	5
Clusia stylosa	Maguire	Clusiaceae	3b			|	NA		1		Surinam: Tafelberg, >1000 m sensu Cardoso et al but collected in Amazon	8
Clusia tabulamontana	Maguire	Clusiaceae	3b			|	NA		1		montane scrub forest S Venezuela and Surinam (Tafelberg) sensu Cardoso et al but collected in Amazon	11
Clusia tarmensis	Engl.	Clusiaceae	1a		revised.by.V.Bittrich	|	tree	1				3
Clusia trochiformis	Vesque	Clusiaceae	3b			|	NA		1		Andes sensu Cardoso et al but collected in Amazon	12
Clusia troncosii	Maguire	Clusiaceae	1a		revised.by.V.Bittrich	|	shrub, tree	1
Clusia ucamira	J.E.Nascim. & Bittrich	Clusiaceae	1a	1	revised.by.V.Bittrich	|	shrub	1
Clusia viscida	Engl.	Clusiaceae	1a		revised.by.V.Bittrich	|	tree	1				38
Clusia weberbaueri	Engl.	Clusiaceae	3b			|	NA		1		high elevation, >1000 m sensu Cardoso et al but collected in Amazon	4
Clusia weddelliana	Planch. & Triana	Clusiaceae	1a		revised.by.V.Bittrich	|	tree	1				64
Clusia williamsii	Steyerm.	Clusiaceae	1a		revised.by.V.Bittrich	|	tree	1				7
Clusiella axillaris	(Engl.) Cuatrec.	Calophyllaceae	1a		revised.by.V.Bittrich	|	shrub, tree, liana					60	1	1	6
Clusiella impressinervis	Hammel	Calophyllaceae	1a		revised.by.V.Bittrich	|	shrub					2
Cnicothamnus lorentzii	Griseb.	Asteraceae	3b			|	NA		1		SDTF (Andes) sensu Cardoso et al but collected in Amazon	1
Cnidoscolus tubulosus	(Müll. Arg.) I.M. Johnst.	Euphorbiaceae	3b			|	NA		1		SDTF sensu Cardoso et al but collected in Amazon	3
Cnidoscolus vitifolius	(Mill.) Pohl	Euphorbiaceae	2a			|	NA		1		SDTF sensu Cardoso et al but collected in Amazon. Accepted by Reflora for Amazon.	14
Coccoloba acuminata	Kunth	Polygonaceae	1a			|	shrub, tree	1				53	4	2	6
Coccoloba alnifolia	Casar.	Polygonaceae	3b			|	NA		1		Caatinga, Atlantic forest sensu Cardoso et al but collected in Amazon	2
Coccoloba arborescens	R.A. Howard	Polygonaceae	1a			|	shrub, liana					7
Coccoloba ascendens	Duss ex Lindau	Polygonaceae	1a			|	climber, shrub					85
Coccoloba caracasana	Meisn.	Polygonaceae	1a			|	tree	1				6	1	1	6
Coccoloba charitostachya	Standl.	Polygonaceae	1a			|	shrub, tree	1				20	3	2	6
Coccoloba conduplicata	Maguire	Polygonaceae	1a			|	climber, shrub	1				12
Coccoloba coronata	Jacq.	Polygonaceae	1a			|	shrub, tree	1				25	52	22	7
Coccoloba cujabensis	Wedd.	Polygonaceae	2a			|	NA				Accepted by Reflora for Amazon.	13
Coccoloba declinata	(Vell.) Mart.	Polygonaceae	1a			|	shrub, tree, liana					26
Coccoloba densifrons	C. Mart. ex Meisn.	Polygonaceae	1a			|	shrub, tree, liana	1				147	938	146	8
Coccoloba dugandiana	Fern. Alonso	Polygonaceae	1a			|	shrub, tree	1				11	8	3	7
Coccoloba excelsa	Benth.	Polygonaceae	1a			|	shrub, small tree					212	28	17	7
Coccoloba gentryi	R.A. Howard	Polygonaceae	1a			|	climber					14
Coccoloba glaziovii	Lindau	Polygonaceae	3b			|	NA		1		Atlantic forest sensu Cardoso et al but collected in Amazon	4
Coccoloba gracilis	Kunth	Polygonaceae	1a			|	tree	1			no coordinates	3
Coccoloba gymnorhachis	Sandwith	Polygonaceae	1a	1		|	shrub, tree	1				32
Coccoloba laevis	Casar.	Polygonaceae	2b			|	NA		1		Atlantic forest of northeastern Brazil sensu Cardoso et al but collected in Amazon. Accepted by Reflora for Amazon.	7
Coccoloba latifolia	Lam.	Polygonaceae	1a			|	tree	1				109	59	24	7
Coccoloba lehmannii	Lindau	Polygonaceae	1a			|	shrub, tree	1				46	52	28	7
Coccoloba llewelynii	R.A. Howard	Polygonaceae	3b			|	NA					1
Coccoloba longipes	S. Moore	Polygonaceae	1a			|	shrub, liana					8
Coccoloba lucidula	Benth.	Polygonaceae	1a			|	shrub, liana					92
Coccoloba marginata	Benth.	Polygonaceae	1a			|	shrub, tree, liana					180	1	1	6
Coccoloba meissneriana	(Britton ex Rusby) K. Schum.	Polygonaceae	3b			|	NA					5
Coccoloba microstachya	Willd.	Polygonaceae	3a	1	new in ATDN since 2013	|	NA						2	2	6
Coccoloba mollis	Casar.	Polygonaceae	1a			|	tree	1				171	215	91	8
Coccoloba nutans	Kunth	Polygonaceae	1a			|	liana	1
Coccoloba obovata	Kunth	Polygonaceae	1a			|	tree	1				2
Coccoloba obtusifolia	Jacq.	Polygonaceae	2a			|	NA				Accepted by Reflora for Amazon.	8
Coccoloba orinocana	Howard	Polygonaceae	1a			|	shrub, tree					4
Coccoloba ovata	Benth.	Polygonaceae	1a			|	shrub, tree					126	31	9	7
Coccoloba padiformis	Meisn.	Polygonaceae	1a			|	tree	1				9	12	3	7
Coccoloba paraensis	Meisn.	Polygonaceae	1a			|	shrub, tree, liana	1				36	2	2	6
Coccoloba paraguariensis	Lindau	Polygonaceae	1a			|	shrub, tree	1				12
Coccoloba peruviana	Lindau	Polygonaceae	1a			|	tree	1				23	15	8	7
Coccoloba pubescens	L.	Polygonaceae	3b			|	NA		1		coastal regions of the Caribbean sensu Cardoso et al but collected in Amazon	1
Coccoloba ramosissima	Wedd.	Polygonaceae	2a			|	NA				Accepted by Reflora for Amazon.	26
Coccoloba ruiziana	Lindau	Polygonaceae	3b			|	NA		1		Inter-Andean dry valleys (SDTF) sensu Cardoso et al but collected in Amazon	5
Coccoloba savannarum	Standl.	Polygonaceae	1a			|	shrub, tree	1				16
Coccoloba scandens	Casar.	Polygonaceae	2a			|	NA				Accepted by Reflora for Amazon.	5
Coccoloba sessiliflora	Huber	Polygonaceae	3b			|	NA				no coordinates	1
Coccoloba steinbachii	R.A. Howard	Polygonaceae	1a			|	shrub, tree	1				4	1	1	6
Coccoloba striata	Benth.	Polygonaceae	1a			|	shrub, tree	1				44	20	9	7
Coccoloba tenuiflora	Lindau	Polygonaceae	1a	1		|	tree, liana	1
Coccoloba warmingii	Meisn.	Polygonaceae	3b			|	NA					1	11	8	6
Coccoloba williamsii	Standl.	Polygonaceae	1a			|	tree	1				2	11	6	6
Coccoloba wurdackii	R.A. Howard	Polygonaceae	1a			|	shrub, liana	1				2
Cochlospermum orinocense	(Kunth) Steud.	Bixaceae	1a			|	tree	1				339	119	28	8
Cochlospermum regium	(Schrank) Pilg.	Bixaceae	1a			|	shrub					60	2	1	6
Cochlospermum tetraporum	Hallier f.	Bixaceae	3b			|	NA					2
Cochlospermum vitifolium	(Willd.) Spreng.	Bixaceae	1a			|	shrub, tree	1				77	8	5	7
Cojoba arborea	(L.) Britton & Rose	Fabaceae	1a		revised.by.D.Cardoso.J.Iganci.H.C.Lima.T.D.Pennington.L.P.Queiroz	|	tree	1				9	11	4	6
Cojoba chazutensis	(Standl.) L. Rico	Fabaceae	1a		revised.by.D.Cardoso.J.Iganci.H.C.Lima.T.D.Pennington.L.P.Queiroz	|	tree	1				4
Cojoba rufescens	(Benth.) Britton & Rose	Fabaceae	1a		revised.by.D.Cardoso.J.Iganci.H.C.Lima.T.D.Pennington.L.P.Queiroz	|	tree	1				1
Cojoba sophorocarpa	(Benth.) Britton & Rose	Fabaceae	3b			|	NA		1		Mesoamerica sensu Cardoso et al but collected in Amazon	2
Cola acuminata	(P. Beauv.) Schott & Endl.	Malvaceae	3b			|	NA		1		SDTF sensu Cardoso et al but collected in Amazon	3
Colubrina amazonica	W.Palacios	Rhamnaceae	1a		revised by J.E. Guevara Andino	|	tree	1			Type specimen Palacios et al. 16111, 00°10.38’S, 75°40.33’W	34
Colubrina arborescens	(Mill.) Sarg.	Rhamnaceae	1a			|	tree	1				6	48	10	7
Colubrina elliptica	(Sw.) Brizicky & W.L. Stern	Rhamnaceae	1a			|	tree	1				1
Colubrina glandulosa	Perkins	Rhamnaceae	1a			|	tree	1				55	21	11	7
Colubrina retusa	(Pittier) R.S. Cowan	Rhamnaceae	1a			|	tree	1				37
Colubrina spinosa	Donn. Sm.	Rhamnaceae	1a			|	tree	1				11	2	2	6
Combretum frangulifolium	Kunth	Combretaceae	1a	1	revised.by.D.Cardoso.P.Fiaschi	|	shrub, tree	1
Combretum laxum	Jacq.	Combretaceae	1a		revised.by.D.Cardoso.P.Fiaschi	|	liana, rarely trees				lianas, rarely trees	697	70	30	7
Combretum leprosum	Mart.	Combretaceae	1a		revised.by.D.Cardoso.P.Fiaschi	|	liana, tree	1			tree	58	225	8	8
Combretum pyramidatum	Ham.	Combretaceae	1a	1	revised.by.D.Cardoso.P.Fiaschi	|	shrub, tree, liana
Commiphora leptophloeos	(Mart.) J.B. Gillett	Burseraceae	2a			|	NA		1		SDTF, Caatinga and Orinoquia sensu Cardoso et al but collected in Amazon. Accepted by Reflora for Amazon.	23	4	1	6
Compsoneura atopa	(A.C. Sm.) A.C. Sm.	Myristicaceae	3b			|	NA		1		Andes (west coast/slope, Colombia, Ecuador) sensu Cardoso et al but collected in Amazon	126
Compsoneura capitellata	(A. DC.) Warb.	Myristicaceae	1a		revised.by.D.Cardoso	|	tree	1				101	251	78	8
Compsoneura debilis	(Spruce ex A. DC.) Warb.	Myristicaceae	1a		revised.by.D.Cardoso	|	shrub, tree					85
Compsoneura diazii	Janovec	Myristicaceae	1a		revised.by.D.Cardoso	|	tree	1				2
Compsoneura lapidiflora	T.S. Jaramillo & Balslev	Myristicaceae	1a		revised.by.D.Cardoso	|	tree	1				2
Compsoneura mutisii	A.C.Sm.	Myristicaceae	1a	1	revised.by.D.Cardoso	|	tree	1
Compsoneura racemosa	Ducke	Myristicaceae	1a		revised.by.D.Cardoso	|	shrub, tree	1				4
Compsoneura schultesiana	W. Rodrigues	Myristicaceae	1a		revised.by.D.Cardoso	|	tree	1				8
Compsoneura sprucei	(A. DC.) Warb.	Myristicaceae	1a		revised.by.D.Cardoso	|	shrub, tree	1				137	123	57	8
Compsoneura ulei	Warb.	Myristicaceae	1a		revised.by.D.Cardoso	|	shrub, tree	1				508	30	15	7
Conceveiba guianensis	Aubl.	Euphorbiaceae	1a		revised.by.R.Riina	|	shrub, tree	1				666	1596	512	9
Conceveiba hostmannii	Benth.	Euphorbiaceae	1a		revised.by.R.Riina	|	tree	1				16	1	1	5
Conceveiba krukoffii	Steyerm.	Euphorbiaceae	1a		revised.by.R.Riina	|	shrub, tree	1				10
Conceveiba latifolia	Benth.	Euphorbiaceae	1a		revised.by.R.Riina	|	tree	1				6	4	3	6
Conceveiba martiana	Baill.	Euphorbiaceae	1a		revised.by.R.Riina	|	shrub, tree	1				140	187	95	8
Conceveiba maynasensis	Secco	Euphorbiaceae	1a		revised.by.R.Riina	|	tree	1				8	2	2	6
Conceveiba prealta	(Croizat) Punt ex Anonymous	Euphorbiaceae	1a		revised.by.R.Riina	|	tree	1				6
Conceveiba ptariana	(Steyerm.) Jabl.	Euphorbiaceae	1a		revised.by.R.Riina	|	tree	1				6
Conceveiba rhytidocarpa	Müll. Arg.	Euphorbiaceae	1a		revised.by.R.Riina	|	tree	1				57	207	66	8
Conceveiba terminalis	(Baill.) Müll. Arg.	Euphorbiaceae	1a		revised.by.R.Riina	|	shrub, tree	1				107	285	65	8
Conceveiba trigonocarpa	Müll.Arg.	Euphorbiaceae	1a	1	revised.by.R.Riina	|	tree	1
Conceveiba tristigmata	J. Murillo	Euphorbiaceae	1a		revised.by.R.Riina	|	tree	1				18	39	5	7
Conchocarpus acuminatus	(Pilg.) Kallunki & Pirani	Rutaceae	1a		revised.by.J.R.Pirani	|	tree	1				13
Conchocarpus fanshawei	(Sandwith) Kallunki & Pirani	Rutaceae	1a		revised.by.J.R.Pirani	|	shrub, tree	1				13
Conchocarpus grandis	Kallunki	Rutaceae	1a		revised.by.J.R.Pirani	|	tree	1				10
Conchocarpus guyanensis	(Pulle) Kallunki & Pirani	Rutaceae	1a		revised.by.J.R.Pirani	|	tree	1				50
Conchocarpus heterophyllus	(A. St.-Hil.) Kallunki & Pirani	Rutaceae	1a		revised.by.J.R.Pirani	|	shrub					5
Conchocarpus longifolius	(A. St.-Hil.) Kallunki & Pirani	Rutaceae	3b			|	NA		1		Atlantic forest sensu Cardoso et al but collected in Amazon	9
Conchocarpus ramiflorus	(Spruce ex Engl.) Kallunki & Pirani	Rutaceae	1a		revised.by.J.R.Pirani	|	shrub, tree	1				15
Conchocarpus rubrus	(A.St.-Hil.) Bruniera & Groppo	Rutaceae	1a	1	revised.by.J.R.Pirani	|	tree	1
Conchocarpus silvestris	(Nees & Mart.) Kallunki & Pirani	Rutaceae	3b	1		|	NA		1		endemic to the Brazilian Atlantic Forest in ES sensu Cardoso et al but collected in Amazon	1	4	1	6
Conchocarpus toxicarius	(Spruce ex Engl.) Kallunki & Pirani	Rutaceae	1a		revised.by.J.R.Pirani	|	shrub, tree	1				27	2	1	6
Conchocarpus transitionalis	(Rizzini) Kallunki & Pirani	Rutaceae	1a		revised.by.J.R.Pirani	|	shrub, tree	1				29
Conchocarpus ucayalinus	(Huber) Kallunki & Pirani	Rutaceae	1a		revised.by.J.R.Pirani	|	shrub, tree					53	2	2	6
Condalia weberbaueri	Perkins	Rhamnaceae	1a			|	tree	1				2
Condaminea corymbosa	(Ruiz & Pav.) DC.	Rubiaceae	1a		revised.by.C.M.Taylor	|	tree	1				36	1	1	6
Condaminea elegans	Delprete	Rubiaceae	1a		revised.by.C.M.Taylor	|	shrub				<10cm s. Cardoso but retained	3
Connarus celatus	Forero	Connaraceae	1a		revised.by.D.Cardoso	|	tree	1				4
Connarus cordatus	L.A. Vidal, Carbonó & Forero	Connaraceae	1a		revised.by.D.Cardoso	|	shrub					1
Connarus detersus	Planch.	Connaraceae	3b			|	NA		1		Caatinga dry woodlands (NE Brazil) sensu Cardoso et al but collected in Amazon	11
Connarus ecuadorensis	G. Schellenb.	Connaraceae	1a		revised.by.D.Cardoso	|	tree	1				1
Connarus elsae	Forero	Connaraceae	1a		revised.by.D.Cardoso	|	tree	1				3
Connarus erianthus	Benth. ex Baker	Connaraceae	1a		revised.by.D.Cardoso	|	shrub, tree	1				59	47	23	7
Connarus fasciculatus	(DC.) Planch.	Connaraceae	1a		revised.by.D.Cardoso	|	tree	1				164	5	5	6
Connarus incomptus	Planch.	Connaraceae	1a		revised.by.D.Cardoso	|	shrub, tree	1				52
Connarus jaramilloi	Forero	Connaraceae	1a		revised.by.D.Cardoso	|	shrub, liana	1				1
Connarus lambertii	(DC.) Sagot	Connaraceae	1a		revised.by.D.Cardoso	|	shrub, liana					50
Connarus marlenei	Forero	Connaraceae	1a		revised.by.D.Cardoso	|	shrub, tree, liana	1				31
Connarus martii	G. Schellenb.	Connaraceae	1a		revised.by.D.Cardoso	|	tree, liana	1				11
Connarus megacarpus	S.F.Blake	Connaraceae	1a	1	revised.by.D.Cardoso	|	tree	1
Connarus nervatus	Cuatrec.	Connaraceae	3b			|	NA		1		Chocó and the Pacific coast of Colombia and Ecuador sensu Cardoso et al but collected in Amazon	2
Connarus patrisii	(DC.) Planch.	Connaraceae	1a	1	revised.by.D.Cardoso	|	tree, liana	1
Connarus perrottetii	(DC.) Planch.	Connaraceae	1a		revised.by.D.Cardoso	|	tree	1				315	285	61	8
Connarus punctatus	Planch.	Connaraceae	1a		revised.by.D.Cardoso	|	shrub, liana					182	2	2	6
Connarus rigidus	Forero	Connaraceae	1a		revised.by.D.Cardoso	|	shrub, tree, liana	1				48
Connarus ruber	(Poepp. & Endl.) Planch.	Connaraceae	1a		revised.by.D.Cardoso	|	shrub, small tree					227	6	4	7
Connarus suberosus	Planch.	Connaraceae	2a			|	NA		1		Cerrado sensu Cardoso et al but collected in Amazon. Accepted by Reflora for Amazon.	68
Connarus venezuelanus	Baill.	Connaraceae	1a		revised.by.D.Cardoso	|	tree	1				16
Connarus williamsii	Britton	Connaraceae	3b			|	NA		1		Panama and Colombian Chocó sensu Cardoso et al but collected in Amazon	1
Connarus wurdackii	Prance	Connaraceae	1a		revised.by.D.Cardoso	|	climber					12
Conocarpus erectus	L.	Combretaceae	2a			|	NA		1		Mangrove sensu Cardoso et al but collected in Amazon. Accepted by Reflora for Amazon.	89
Conostegia cuatrecasii	Gleason	Melastomataceae	1a		revised.by.R.Goldenberg.F.A.Michelangeli	|	tree	1			retain, several collections in Amazon	2	8	2	7
Conostegia superba	D. Don ex Naudin	Melastomataceae	1a		revised.by.R.Goldenberg.F.A.Michelangeli	|	tree	1				9
Copaifera camibar	Poveda, N. Zamora & P.E. Sánchez	Fabaceae	1a		revised.by.D.Cardoso.J.Iganci.H.C.Lima.T.D.Pennington.L.P.Queiroz	|	tree	1				4
Copaifera coriacea	Mart.	Fabaceae	3b			|	NA		1		SDTF sensu Cardoso et al but also collected in Amazon sensu Reflora	24
Copaifera duckei	Dwyer	Fabaceae	1a		revised.by.D.Cardoso.J.Iganci.H.C.Lima.T.D.Pennington.L.P.Queiroz	|	tree	1				28	22	14	7
Copaifera epunctata	Amshoff	Fabaceae	1a		revised.by.D.Cardoso.J.Iganci.H.C.Lima.T.D.Pennington.L.P.Queiroz	|	tree	1				13	6	5	6
Copaifera glycycarpa	Ducke	Fabaceae	1a		revised.by.D.Cardoso.J.Iganci.H.C.Lima.T.D.Pennington.L.P.Queiroz	|	tree	1				25	11	10	7
Copaifera guyanensis	Desf.	Fabaceae	1a		revised.by.D.Cardoso.J.Iganci.H.C.Lima.T.D.Pennington.L.P.Queiroz	|	tree	1				135	26	9	7
Copaifera langsdorffii	Desf.	Fabaceae	1a		revised.by.D.Cardoso.J.Iganci.H.C.Lima.T.D.Pennington.L.P.Queiroz	|	tree	1				88	117	22	8
Copaifera martii	Hayne	Fabaceae	1a		revised.by.D.Cardoso.J.Iganci.H.C.Lima.T.D.Pennington.L.P.Queiroz	|	tree	1				235	12	6	7
Copaifera multijuga	Hayne	Fabaceae	1a		revised.by.D.Cardoso.J.Iganci.H.C.Lima.T.D.Pennington.L.P.Queiroz	|	tree	1				257	317	134	8
Copaifera oblongifolia	Mart.	Fabaceae	2a			|	NA		1		Cerrado sensu Cardoso et al but collected in Amazon. Accepted by Reflora for Amazon.	19	4	2	6
Copaifera officinalis	(Jacq.) L.	Fabaceae	1a		revised.by.D.Cardoso.J.Iganci.H.C.Lima.T.D.Pennington.L.P.Queiroz	|	tree	1				51	19	5	7
Copaifera paupera	(Herzog) Dwyer	Fabaceae	1a		revised.by.D.Cardoso.J.Iganci.H.C.Lima.T.D.Pennington.L.P.Queiroz	|	tree	1				39	17	7	7
Copaifera piresii	Ducke	Fabaceae	1a		revised.by.D.Cardoso.J.Iganci.H.C.Lima.T.D.Pennington.L.P.Queiroz	|	shrub, tree	1				9
Copaifera pubiflora	Benth.	Fabaceae	1a		revised.by.D.Cardoso.J.Iganci.H.C.Lima.T.D.Pennington.L.P.Queiroz	|	tree	1				53	33	8	7
Copaifera reticulata	Ducke	Fabaceae	1a		revised.by.D.Cardoso.J.Iganci.H.C.Lima.T.D.Pennington.L.P.Queiroz	|	tree	1				178	148	80	8
Copaifera rondonii	Hoehne	Fabaceae	1a		revised.by.D.Cardoso.J.Iganci.H.C.Lima.T.D.Pennington.L.P.Queiroz	|	tree	1			no coordinates	3
Copaifera trapezifolia	Hayne	Fabaceae	3b			|	NA		1		Atlantic forest sensu Cardoso et al but collected in Amazon	3
Copaifera venezuelana	Harms & Pittier	Fabaceae	1a		revised.by.D.Cardoso.J.Iganci.H.C.Lima.T.D.Pennington.L.P.Queiroz	|	tree	1				8
Cordia acutifolia	Fresen.	Boraginaceae	3b			|	NA		1		Atlantic forest sensu Cardoso et al but collected in Amazon	14	8	2	6
Cordia alliodora	(Ruiz & Pav.) Oken	Boraginaceae	1a		revised.by.D.Cardoso	|	tree	1				207	300	97	8
Cordia bicolor	A. DC.	Boraginaceae	1a		revised.by.D.Cardoso	|	tree	1				185	878	146	8
Cordia chamissoniana	Chodat	Boraginaceae	1a	1	revised.by.D.Cardoso	|	tree	1					22	5	7
Cordia cicatricosa	L.O. Williams	Boraginaceae	1a		revised.by.D.Cardoso	|	tree	1				4
Cordia collococca	L.	Boraginaceae	1a		revised.by.D.Cardoso	|	tree	1				31	24	8	6
Cordia colombiana	Killip	Boraginaceae	1a		revised.by.D.Cardoso	|	tree	1				2
Cordia cymosa	(Donn.Sm.) Standl.	Boraginaceae	1a		revised.by.D.Cardoso	|	tree	1
Cordia decipiens	I.M. Johnst.	Boraginaceae	1a		revised.by.D.Cardoso	|	tree	1				30
Cordia dentata	Poir.	Boraginaceae	3b			|	NA		1		Central America and adjacent northern Colombia sensu Cardoso et al but collected in Amazon	1
Cordia ecalyculata	Vell.	Boraginaceae	3b			|	NA		1		Atlantic forest from Bahia and southern Brazil, Argentina, and Paraguay sensu Cardoso et al but collected in Amazon	7	2	2	5
Cordia eriostigma	Pittier	Boraginaceae	1a		revised.by.D.Cardoso	|	tree	1				3	1	1	5
Cordia exaltata	Lam.	Boraginaceae	1a		revised.by.D.Cardoso	|	tree	1				386	850	211	8
Cordia fallax	I.M. Johnst.	Boraginaceae	1a		revised.by.D.Cardoso	|	tree	1				32	31	15	7
Cordia fulva	I.M. Johnst.	Boraginaceae	1a		revised.by.D.Cardoso	|	tree	1				6	5	3	6
Cordia glabrata	(Mart.) A. DC.	Boraginaceae	2a			|	NA		1		Dry forest and cerrado in SW Brazil and adjacent Bolivia and Paraguay sensu Cardoso et al but collected in Amazon. Accepted by Reflora for Amazon.	17	1	1	5
Cordia goeldiana	Huber	Boraginaceae	1a		revised.by.D.Cardoso	|	tree	1				77	327	88	8
Cordia gracilipes	I.M. Johnst.	Boraginaceae	3a			|	NA		1		Central America (Mexico) sensu Cardoso et al but collected in Amazon		2	1	6
Cordia hebeclada	I.M. Johnst.	Boraginaceae	1a		revised.by.D.Cardoso	|	tree	1				5	29	18	7
Cordia iguaguana	Melch. ex I.M. Johnst.	Boraginaceae	3a		new in ATDN since 2013	|	NA		1		Peruvian SDTF		43	4	8
Cordia insignis	Cham.	Boraginaceae	2a			|	NA		1		Cerrado and dry forests from western Bahia to Chapada dos Guimarães in Mato Grosso (Brazil), to central Bolivia sensu Cardoso et al but collected in Amazon. Accepted by Reflora for Amazon.	34
Cordia kingstoniana	J.S. Mill.	Boraginaceae	1a		revised.by.D.Cardoso	|	tree	1				67	13	7	6
Cordia koemariae	J.S.Mill.	Boraginaceae	1a		revised.by.D.Cardoso	|	shrub, tree	1				5
Cordia laevifrons	I.M. Johnst.	Boraginaceae	1a		revised.by.D.Cardoso	|	tree	1				22	99	26	7
Cordia laevior	I.M. Johnst.	Boraginaceae	1a		revised.by.D.Cardoso	|	tree	1				1
Cordia lanciloba	Killip	Boraginaceae	3a	1	new in ATDN since 2013, Flora OK	|	NA						3	3	6
Cordia lasseri	G.Agostini ex Gaviria	Boraginaceae	3b			|	NA		1		northern Venezuela sensu Cardoso et al but collected in Amazon	1	19	12	7
Cordia latiloba	I.M. Johnst.	Boraginaceae	3b			|	NA		1		Rare species from the Atlantic forest of southern Brazil (Rio de Janeiro) sensu Cardoso et al but collected in Amazon	3
Cordia lomatoloba	I.M. Johnst.	Boraginaceae	1a		revised.by.D.Cardoso	|	tree	1				77	92	46	7
Cordia lucidula	I.M. Johnst.	Boraginaceae	1a		revised.by.D.Cardoso	|	tree	1				2
Cordia lutea	Lam.	Boraginaceae	3b			|	NA		1		Galapagos, Pacific and western Andes of Ecuador, Peru, and Colombia sensu Cardoso et al but collected in Amazon	1	41	9	7
Cordia magnoliifolia	Cham.	Boraginaceae	3b			|	NA		1		Atlantic forest sensu Cardoso et al but collected in Amazon	4
Cordia mexiana	I.M. Johnst.	Boraginaceae	1a		revised.by.D.Cardoso	|	tree	1				12	12	8	7
Cordia naidophila	I.M. Johnst.	Boraginaceae	1a		revised.by.D.Cardoso	|	tree	1				27	16	6	7
Cordia nervosa	Lam.	Boraginaceae	1a		revised.by.D.Cardoso	|	tree	1				34
Cordia nodosa	Lam.	Boraginaceae	1a		revised.by.D.Cardoso	|	shrub, tree	1				1219	440	162	8
Cordia ochnacea	DC.	Boraginaceae	3b			|	NA		1		Atlantic forest sensu Cardoso et al but collected in Amazon	2
Cordia panamensis	L. Riley	Boraginaceae	1a		revised.by.D.Cardoso	|	tree	1				8	23	12	7
Cordia panicularis	Rudge	Boraginaceae	1a		revised.by.D.Cardoso	|	tree	1				65	23	16	7
Cordia ripicola	I.M. Johnst.	Boraginaceae	1a		revised.by.D.Cardoso	|	tree	1				15	14	9	7
Cordia saccellia	Gottschling & J.S. Mill.	Boraginaceae	3a		new in ATDN in 2017	|	NA		1		inter-Andean dry valleys of northern Peru, southern Bolivia, and northern Argentina		1	1	6
Cordia sagotii	I.M. Johnst.	Boraginaceae	1a		revised.by.D.Cardoso	|	tree	1				201	172	69	8
Cordia scabrifolia	A. DC.	Boraginaceae	1a		revised.by.D.Cardoso	|	tree	1				148	227	61	8
Cordia sellowiana	Cham.	Boraginaceae	1a		revised.by.D.Cardoso	|	tree	1				90	73	39	8
Cordia sericicalyx	A. DC.	Boraginaceae	1a		revised.by.D.Cardoso	|	tree	1				62	39	10	7
Cordia silvestris	Fresen.	Boraginaceae	3b			|	NA		1		Atlantic forest sensu Cardoso et al but collected in Amazon	28	11	8	7
Cordia spinescens	L.	Boraginaceae	3a	1	new in ATDN since 2013	|	NA						1	1	6
Cordia sprucei	Mez	Boraginaceae	1a		revised.by.D.Cardoso	|	tree	1				131	62	13	7
Cordia superba	Cham.	Boraginaceae	2b			|	NA		1		SDTF (Caatinga), Atlantic forest sensu Cardoso et al but collected in Amazon. Accepted by Reflora for Amazon.	9
Cordia taguahyensis	Vell.	Boraginaceae	2b			|	NA		1		Atlantic forest sensu Cardoso et al but collected in Amazon. Accepted by Reflora for Amazon.	1
Cordia tetrandra	Aubl.	Boraginaceae	1a		revised.by.D.Cardoso	|	tree	1				221	737	89	8
Cordia toqueve	Aubl.	Boraginaceae	1a		revised.by.D.Cardoso	|	tree	1				66	45	24	7
Cordia trachyphylla	Mart.	Boraginaceae	3b			|	NA		1		Atlantic forest sensu Cardoso et al but collected in Amazon	21	8	7	6
Cordia trichotoma	(Vell.) Arráb. ex Steud.	Boraginaceae	1a		revised.by.D.Cardoso	|	tree	1				21	2	1	5
Cordia ucayaliensis	(I.M. Johnst.) I.M. Johnst.	Boraginaceae	1a		revised.by.D.Cardoso	|	tree	1				90	246	106	8
Cordia ulei	I.M. Johnst.	Boraginaceae	1a		revised.by.D.Cardoso	|	tree	1				32	6	5	6
Cordia umbellifera	Killip ex G. Agostini	Boraginaceae	1a		revised.by.D.Cardoso	|	tree	1				5
Cordia williamsii	G. Agostini ex Gaviria	Boraginaceae	1a		revised.by.D.Cardoso	|	tree	1				3
Cordiera concolor	(Cham.) Kuntze	Rubiaceae	2a			|	NA		1		Southern Brazil, Bolivia, seasonal forest sensu Cardoso et al but collected in Amazon	18
[truncated: 8,072 more rows]

## Sheet: 2 synonyms changed
Species ter Steege 2016	Author	name 2018	Author	revised based on:
Acacia articulata	Ducke	Senegalia rostrata	(Humb. & Bonpl. ex Willd.) Seigler & Ebinger	revised.by.D.Cardoso.J.Iganci.H.C.Lima.T.D.Pennington.L.P.Queiroz
Acacia farnesiana	(L.) Willd.	Vachellia farnesiana	(L.) Wight & Arn.	Cardoso et al 2017, synonym. DOI 10.1073/pnas.1706756114
Acacia huberi	Ducke	Senegalia huberi	(Ducke) Seigler & Ebinger	revised.by.D.Cardoso.J.Iganci.H.C.Lima.T.D.Pennington.L.P.Queiroz
Acacia klugii	Standl. ex J.F. Macbr.	Senegalia klugii	(Standl. ex J.F. Macbr.) Seigler & Ebinger	revised.by.D.Cardoso.J.Iganci.H.C.Lima.T.D.Pennington.L.P.Queiroz
Acacia kuhlmannii	Ducke	Senegalia kuhlmannii	(Ducke) Seigler & Ebinger	revised.by.D.Cardoso.J.Iganci.H.C.Lima.T.D.Pennington.L.P.Queiroz
Acacia paraensis	Ducke	Senegalia paraensis	(Ducke) Seigler & Ebinger	revised.by.D.Cardoso.J.Iganci.H.C.Lima.T.D.Pennington.L.P.Queiroz
Acacia tamarindifolia	(L.) Willd.	Senegalia tamarindifolia	(L.) Britton & Rose	Cardoso et al 2017, synonym. DOI 10.1073/pnas.1706756114
Acanthocladus scleroxyon	(Ducke) B. Eriksen & B. Ståhl	Acanthocladus scleroxylon	(Ducke) B.Eriksen & B.Ståhl	Cardoso et al 2017, synonym. DOI 10.1073/pnas.1706756114
Achuaria hirsuta	Gereau	Raputia hirsuta	(Gereau) Kallunki	revised.by.J.R.Pirani
Acinodendron hypoleucum	(Benth.) Kuntze	Miconia hypoleuca	(Benth.) Triana	revised.by.R.Goldenberg.F.A.Michelangeli
Acinodendron longipedunculatum	(Cogn.) Kuntze	Miconia longispicata	Triana	revised.by.R.Goldenberg.F.A.Michelangeli
Acinodendron pohlianum	(Cogn.) Kuntze	Miconia leucocarpa	DC.	Cardoso et al 2017, synonym. DOI 10.1073/pnas.1706756114
Acinodendron regnellii	(Cogn.) Kuntze	Miconia regnellii	Cogn.	revised.by.R.Goldenberg.F.A.Michelangeli
Acinodendron trianae	(Cogn.) Kuntze	Miconia trianae	Cogn.	Reflora
Acosmium praeclarum	(Sandwith) Yakovlev	Guianodendron praeclarum	(Sandwith) R. Schütz & A.M.G. Azevedo	revised.by.D.Cardoso.J.Iganci.H.C.Lima.T.D.Pennington.L.P.Queiroz
Acosmium stirtonii	G.A. Aymard & V. González	Leptolobium stirtonii	(G.A. Aymard & V. González) Sch. Rodr. & A.M.G. Azevedo	revised.by.D.Cardoso.J.Iganci.H.C.Lima.T.D.Pennington.L.P.Queiroz
Acosmium tomentellum	(Mohlenbr.) Yakovlev	Leptolobium nitens	Vogel	revised.by.D.Cardoso.J.Iganci.H.C.Lima.T.D.Pennington.L.P.Queiroz
Actinostemon lundianus	(Didr.) Pax	Actinostemon klotzschii	(Didr.) Pax	revised.by.R.Riina
Aegiphila elata	Sw.	Aegiphila laevis	(Aubl.) Gmel.	Cardoso et al 2017, synonym. DOI 10.1073/pnas.1706756114
Aegiphila elegans	Moldenke	Aegiphila glomerata	Benth.	Cardoso et al 2017, synonym. DOI 10.1073/pnas.1706756114
Aegiphila filipes	Mart. & Schauer	Aegiphila martinicensis	Jacq.	Cardoso et al 2017, synonym. DOI 10.1073/pnas.1706756114
Aegiphila intermedia	Moldenke	Aegiphila integrifolia	(Jacq.) Moldenke	Cardoso et al 2017, synonym. DOI 10.1073/pnas.1706756114
Aegiphila panamensis	Moldenke	Aegiphila martinicensis	Jacq.	Cardoso et al 2017, synonym. DOI 10.1073/pnas.1706756114
Aegiphila parviflora	Moldenke	Aegiphila integrifolia	(Jacq.) Moldenke	Cardoso et al 2017, synonym. DOI 10.1073/pnas.1706756114
Aegiphila peruviana	Turcz.	Aegiphila martinicensis	Jacq.	Cardoso et al 2017, synonym. DOI 10.1073/pnas.1706756114
Aegiphila ulei	(Hayek) B. Walln.	Clerodendrum ulei	Hayek	Cardoso et al 2017, synonym. DOI 10.1073/pnas.1706756114
Aegiphila villosa	(Aubl.) J.F. Gmel.	Aegiphila integrifolia	(Jacq.) Moldenke	Cardoso et al 2017, synonym. DOI 10.1073/pnas.1706756114
Albizia guachapele	(Kunth) Dugand	Pseudosamanea guachapele	(Kunth) Harms	revised.by.D.Cardoso.J.Iganci.H.C.Lima.T.D.Pennington.L.P.Queiroz
Albizia pedicellaris	(DC.) L. Rico	Balizia pedicellaris	(DC.) Barneby & J.W. Grimes	revised.by.D.Cardoso.J.Iganci.H.C.Lima.T.D.Pennington.L.P.Queiroz
Alexa leiopetala	Sandwith	Alexa imperatricis	(R.H. Schomb.) Baill.	revised.by.D.Cardoso.J.Iganci.H.C.Lima.T.D.Pennington.L.P.Queiroz
Alexa wachenheimi	Benoist	Alexa wachenheimii	Benoist	revised.by.D.Cardoso.J.Iganci.H.C.Lima.T.D.Pennington.L.P.Queiroz
Alibertia concolor	(Cham.) K. Schum.	Cordiera concolor	(Cham.) Kuntze	Cardoso et al 2017, synonym. DOI 10.1073/pnas.1706756114
Alibertia isernii	(Standl.) D.R. Simpson	Agouticarpa isernii	(Standl.) C.H.Perss.	revised.by.C.M.Taylor
Alibertia macrophylla	K. Schum.	Cordiera macrophylla	(K.Schum.) Kuntze	revised.by.C.M.Taylor
Alibertia nitidula	(Bremek.) ined.	Alibertia edulis	(Rich.) A.Rich.	revised.by.C.M.Taylor
Alibertia rotunda	(Cham.) K. Schum.	Cordiera vinosa	(Cham.) Kuntze	Cardoso et al 2017, synonym. DOI 10.1073/pnas.1706756114
Alibertia sessilis	(Vell.) K. Schum.	Cordiera sessilis	(Vell.) Kuntze	Cardoso et al 2017, synonym. DOI 10.1073/pnas.1706756114
Alibertia stenantha	Standl.	Alibertia bertierifolia	K.Schum.	revised.by.C.M.Taylor
Alibertia tutumilla	Rusby	Alibertia edulis	(Rich.) A.Rich. ex DC.	revised.by.C.M.Taylor
Alibertia verrucosa	S. Moore	Cordiera macrophylla	(K.Schum.) Kuntze	revised.by.C.M.Taylor
Allophylus dodsonii	A.H. Gentry	Allophylus amazonicus	(Mart.) Radlk.	Cardoso et al 2017, synonym. DOI 10.1073/pnas.1706756114
Allophylus floribundus	(Poepp.) Radlk.	Allophylus glabratus	(Kunth) Radlk.	Cardoso et al 2017, synonym. DOI 10.1073/pnas.1706756114
Allophylus leptostachys	Radlk.	Allophylus strictus	Radlk.	Cardoso et al 2017, synonym. DOI 10.1073/pnas.1706756114
Allophylus psilospermus	Radlk.	Allophylus punctatus	(Poepp.) Radlk.	Cardoso et al 2017, synonym. DOI 10.1073/pnas.1706756114
Allophylus sericeus	Radlk.	Allophylus racemosus	Sw.	Cardoso et al 2017, synonym. DOI 10.1073/pnas.1706756114
Allophylus steinbachii	F.A.Barkley	Allophylus strictus	Radlk.	Cardoso et al 2017, synonym. DOI 10.1073/pnas.1706756114
Amaioua corymbosa	Kunth	Amaioua glomerulata	(Lam. ex Poir.) Delprete & C.Persson	revised.by.C.M.Taylor
Amburana cearensis	(Allemão) A.C. Sm.	Amburana acreana	(Ducke) A.C.Sm.	revised.by.D.Cardoso.J.Iganci.H.C.Lima.T.D.Pennington.L.P.Queiroz
Anacardium tenuifolium	Ducke	Anacardium parvifolium	Ducke	revised.by.J.Mitchell
Angostura silvestris	(Nees & Mart.) Albuq.	Conchocarpus silvestris	(Nees & Mart.) Kallunki & Pirani	Cardoso et al 2017, synonym. DOI 10.1073/pnas.1706756114
Angostura tapajozensis	(Ducke) Albuq.	Rauia prancei	W.A.Rodrigues & M.F.Silva	revised.by.J.R.Pirani
Aniba rosaeodora	Ducke	Aniba rosiodora	Ducke	revised.by.P.L.R.Moraes.H.vanderWerf
Aniba rosodora	Ducke	Aniba rosiodora	Ducke	revised.by.P.L.R.Moraes.H.vanderWerf
Annona neoecuadorensis	H. Rainer	Annona neoecuadoarensis	H. Rainer, typo correction	revised.by.R.MelloSilva
Annona neolaurifolia	H. Rainer	Annona dolabripetala	Raddi	Cardoso et al 2017, synonym. DOI 10.1073/pnas.1706756114
Apeiba aspera	Aubl.	Apeiba glabra	Aubl.	Cardoso et al 2017, synonym. DOI 10.1073/pnas.1706756114
Apeiba echinata	Gaertn.	Apeiba petoumo	Aubl.	Cardoso et al 2017, synonym. DOI 10.1073/pnas.1706756114
Ardisia panurensis	Mez	Stylogyne nigricans	(A.DC.) Mez	revised by J.T. Guevara
Artanthe angustifolia	(Lam.) Miq.	Piper aduncum	L.	Cardoso et al 2017, synonym. DOI 10.1073/pnas.1706756114
Aspidosperma auriculatum	Markgr.	Aspidosperma excelsum	Benth.	revised.by.A.Rapini.W.D.Stevens
Aspidosperma camporum	Müll. Arg.	Aspidosperma tomentosum	Mart.	Cardoso et al 2017, synonym. DOI 10.1073/pnas.1706756114
Aspidosperma eteanum	Markgr.	Aspidosperma desmanthum	Benth. ex Müll.Arg.	revised.by.A.Rapini.W.D.Stevens. Synonym of A. album in Flora Venezulean Guyayana
Aspidosperma leucocymosum	Kuhlm.	Aspidosperma desmanthum	Benth. ex Müll.Arg.	revised.by.A.Rapini.W.D.Stevens. Synonym of A. album in Flora Venezulean Guyayana
Aspidosperma megaphyllum	Woodson	Aspidosperma myristicifolium	(Markgr.) Woodson	revised.by.A.Rapini.W.D.Stevens
Aspidosperma melanocalyx	Müll. Arg.	Aspidosperma spruceanum	Benth. ex Müll.Arg.	revised.by.A.Rapini.W.D.Stevens
Aspidosperma oblongum	A. DC.	Aspidosperma discolor	A.DC.	revised.by.A.Rapini.W.D.Stevens
Aspidosperma obscurinervium	Azambuja	Aspidosperma desmanthum	Benth. ex Müll.Arg.	revised.by.A.Rapini.W.D.Stevens. Synonym of A. album in Flora Venezulean Guyayana
Aspidosperma quirandy	Hassl.	Aspidosperma australe	Müll.Arg.	Cardoso et al 2017, synonym. DOI 10.1073/pnas.1706756114
Aspidosperma verruculosum	Müll. Arg.	Aspidosperma spruceanum	Benth. ex Müll.Arg.	revised.by.A.Rapini.W.D.Stevens
Aspidosperma williamii	Duarte	Aspidosperma parvifolium	A.DC.	revised.by.A.Rapini.W.D.Stevens
Astronium gracile	Engl.	Astronium graveolens	Jacq.	revised.by.J.Mitchell
Balizia elegans	(Ducke) Barneby & J.W. Grimes	Albizia duckeana	L.Rico	revised.by.D.Cardoso.J.Iganci.H.C.Lima.T.D.Pennington.L.P.Queiroz
Bathysa peruviana	K. Krause	Schizocalyx peruvianus	(K. Krause) Kainul. & B. Bremer	revised.by.C.M.Taylor
Bauhinia breviloba	Benth.	Bauhinia forficata	Link	Cardoso et al 2017, synonym. DOI 10.1073/pnas.1706756114
Bixa platycarpa	Ruiz & Pav. ex G. Don	Bixa orellana	L.	Cardoso et al 2017, synonym. DOI 10.1073/pnas.1706756114
Bixa urucurana	Willd.	Bixa orellana	L.	Cardoso et al 2017, synonym. DOI 10.1073/pnas.1706756114
Blakea ovalis	(Ruiz & Pav.) D. Don	Blakea repens	(Ruiz & Pav.) D. Don	revised.by.R.Goldenberg.F.A.Michelangeli
Bocoa racemulosa	(Huber) R.S. Cowan	Trischidium racemulosum	(Huber) H.E. Ireland	revised.by.D.Cardoso.J.Iganci.H.C.Lima.T.D.Pennington.L.P.Queiroz
Bonafousia angulata	(Mart. ex Müll. Arg.) Boiteau & L. Allorge	Tabernaemontana angulata	Mart. ex Müll.Arg.	revised.by.A.Rapini.W.D.Stevens
Bonafousia attenuata	Miers	Tabernaemontana attenuata	(Miers) Urb.	Cardoso et al 2017, synonym. DOI 10.1073/pnas.1706756114
Bonafousia disticha	(A. DC.) Boiteau & L. Allorge	Tabernaemontana disticha	A.DC.	revised.by.A.Rapini.W.D.Stevens
Bonafousia maxima	(Markgr.) Boiteau & L. Allorge	Tabernaemontana maxima	Markgr.	revised.by.A.Rapini.W.D.Stevens
Bonafousia palustris	(Markgr.) Boiteau & L. Allorge	Tabernaemontana palustris	Markgr.	revised.by.A.Rapini.W.D.Stevens
Bonafousia rupicola	(Benth.) Miers	Tabernaemontana rupicola	Benth.	revised.by.A.Rapini.W.D.Stevens
Borojoa claviflora	(K. Schum.) Cuatrec.	Alibertia claviflora	K.Schum.	revised.by.C.M.Taylor
Borojoa duckei	Steyerm.	Alibertia duckeana	Delprete & C.H. Perss.	Persson, C. H. & P.G. Delprete. 2017. ISBN 978-0-89327-537-2
Borojoa lanceolata	(Cham.) Cuatrec.	Alibertia edulis	(Rich.) A.Rich. ex DC.	revised.by.C.M.Taylor
Borojoa sorbilis	(Ducke) Cuatrec.	Alibertia sorbilis	Huber ex Ducke	revised.by.C.M.Taylor
Borojoa stipularis	(Ducke) Cuatrec.	Alibertia stipularis	(Ducke) W.Schultze-Motel	revised.by.C.M.Taylor
Brownea ariza	Benth.	Brownea coccinea	Jacq.	revised.by.D.Cardoso.J.Iganci.H.C.Lima.T.D.Pennington.L.P.Queiroz
Brownea negrensis	Benth.	Brownea grandiceps	Jacq.	revised.by.D.Cardoso.J.Iganci.H.C.Lima.T.D.Pennington.L.P.Queiroz
Brownea similis	R.S. Cowan	Brownea grandiceps	Jacq.	revised.by.D.Cardoso.J.Iganci.H.C.Lima.T.D.Pennington.L.P.Queiroz
Buchenavia acuminata	Exell & Stace	Terminalia duckei	Gere & Boatwr.	Maurin et al 2017. Bot.J.Linn.Soc. DOI 10.1093/botlinnean/box029
Buchenavia amazonia	Alwan & Stace	Terminalia viridiflora	(Ducke) Gere & Boatwr.	Maurin et al 2017. Bot.J.Linn.Soc. DOI 10.1093/botlinnean/box029
Buchenavia callistachya	Ducke	Terminalia corrugata	(Ducke) Gere & Boatwr.	Maurin et al 2017. Bot.J.Linn.Soc. DOI 10.1093/botlinnean/box029
Buchenavia congesta	Ducke	Terminalia congesta	(Ducke) Gere & Boatwr.	Maurin et al 2017. Bot.J.Linn.Soc. DOI 10.1093/botlinnean/box029
Buchenavia fanshawei	Exell & Maguire	Terminalia fanshawei	(Exell & Maguire) Gere & Boatwr.	Maurin et al 2017. Bot.J.Linn.Soc. DOI 10.1093/botlinnean/box029
Buchenavia grandis	Ducke	Terminalia grandis	(Ducke) Gere & Boatwr.	Maurin et al 2017. Bot.J.Linn.Soc. DOI 10.1093/botlinnean/box029
Buchenavia guianensis	Alwan & Stace	Terminalia aubletii	Gere & Boatwr.	Maurin et al 2017. Bot.J.Linn.Soc. DOI 10.1093/botlinnean/box029
Buchenavia hoehneana	N.F. Mattos	Terminalia hoehneana	(N.F.Mattos) Gere	Maurin et al 2017. Bot.J.Linn.Soc. DOI 10.1093/botlinnean/box029
Buchenavia macrophylla	Eichler	Terminalia macrophylla	& Boatwr.	Maurin et al 2017. Bot.J.Linn.Soc. DOI 10.1093/botlinnean/box029
Buchenavia megalophylla	Van Heurck & Müll. Arg.	Terminalia megalophylla	(Van Heurck & Müll.) Gere & Boatwr.	Maurin et al 2017. Bot.J.Linn.Soc. DOI 10.1093/botlinnean/box029
Buchenavia nitidissima	(Rich.) Alwan & Stace	Terminalia nitidissima	Rich. in Actes.	Maurin et al 2017. Bot.J.Linn.Soc. DOI 10.1093/botlinnean/box029
Buchenavia ochroprumna	Eichler	Terminalia ochroprumna	(Eichl.) Gere & Boatwr.	Maurin et al 2017. Bot.J.Linn.Soc. DOI 10.1093/botlinnean/box029
Buchenavia oxycarpa	(Mart.) Eichler	Terminalia oxycarpa	Mart.	Maurin et al 2017. Bot.J.Linn.Soc. DOI 10.1093/botlinnean/box029
Buchenavia pallidovirens	Cuatrec.	Terminalia pallidovirens	(Cuatrec.) Gere & Boatwr.	Maurin et al 2017. Bot.J.Linn.Soc. DOI 10.1093/botlinnean/box029
Buchenavia parvifolia	Ducke	Terminalia parvifolia	(Ducke) Gere & Boatwr.	Maurin et al 2017. Bot.J.Linn.Soc. DOI 10.1093/botlinnean/box029
Buchenavia reticulata	Eichler	Terminalia pulcherrima	(Exell & Stace) Gere & Boatwr.	Maurin et al 2017. Bot.J.Linn.Soc. DOI 10.1093/botlinnean/box029
Buchenavia sericocarpa	Ducke	Terminalia duckei	Gere & Boatwr.	Maurin et al 2017. Bot.J.Linn.Soc. DOI 10.1093/botlinnean/box029
Buchenavia suaveolens	Eichler	Terminalia suaveolens	(Eichl.) Gere & Boatwr.	Maurin et al 2017. Bot.J.Linn.Soc. DOI 10.1093/botlinnean/box029
Buchenavia tetraphylla	(Aubl.) R.A. Howard	Terminalia tetraphylla	(Aubl.) Gere & Boatwr.	Maurin et al 2017. Bot.J.Linn.Soc. DOI 10.1093/botlinnean/box029
Buchenavia tomentosa	Eichler	Terminalia corrugata	(Ducke) Gere & Boatwr.	Maurin et al 2017. Bot.J.Linn.Soc. DOI 10.1093/botlinnean/box029
Buchenavia viridiflora	Ducke	Terminalia viridiflora	(Ducke) Gere & Boatwr.	Maurin et al 2017. Bot.J.Linn.Soc. DOI 10.1093/botlinnean/box029
Byrsonima amoena	Cuatr.	Byrsonima laevis	Nied.	revised.by.A.M.Amorim
Caesalpinia bonduc	(L.) Roxb.	Guilandina bonduc	L.	Cardoso et al 2017, synonym. DOI 10.1073/pnas.1706756114
Caesalpinia echinata	Lam.	Paubrasilia echinata	(Lam.) Gagnon, H.C. Lima & G.P. Lewis	Cardoso et al 2017, synonym. DOI 10.1073/pnas.1706756114
Caesalpinia ferrea	Mart.	Libidibia ferrea	(Mart. ex Tul.) L.P. Queiroz	Cardoso et al 2017, synonym. DOI 10.1073/pnas.1706756114
Caesalpinia major	(Medik.) Dandy & Exell	Guilandina major	(DC.) Small	revised.by.D.Cardoso.J.Iganci.H.C.Lima.T.D.Pennington.L.P.Queiroz
Calatola columbiana	Sleumer	Calatola costaricensis	Standl.	Cardoso et al 2017, synonym. DOI 10.1073/pnas.1706756114
Calliandra calothyrsus	Meisn.	Calliandra houstoniana	(Mill.) Standl.	Cardoso et al 2017, synonym. DOI 10.1073/pnas.1706756114
Calliandra cumingii	Benth.	Calliandra laxa	(Willd.) Benth.	revised.by.D.Cardoso.J.Iganci.H.C.Lima.T.D.Pennington.L.P.Queiroz
Calophyllum angulare	A.C. Sm.	Calophyllum brasiliense	Cambess.	revised.by.V.Bittrich
Calycolpus glaber	(Benth.) O. Berg	Calycolpus goetheanus	(Mart. ex DC.) O.Berg	revised.by.M.Sobral
Calycophyllum obovatum	(Ducke) Ducke	Semaphyllanthe obovata	(Ducke) L.Andersson	revised.by.C.M.Taylor
Capparidastrum sola	(J.F. Macbr.) Cornejo & H. Iltis	Capparidastrum solum	(J.F. Macbr.) Cornejo & Iltis	Cardoso et al 2017, synonym. DOI 10.1073/pnas.1706756114
Capparis detonsa	Triana & Planch.	Preslianthus detonsus	(Triana & Planch.) Iltis & Cornejo	Cardoso et al 2017, synonym. DOI 10.1073/pnas.1706756114
Capparis hastata	Jacq.	Cynophalla hastata	(Jacq.) J.Presl	Cardoso et al 2017, synonym. DOI 10.1073/pnas.1706756114
Capparis maroniensis	Benoist	Neocalyptrocalyx maroniensis	(Benoist) Cornejo & Iltis	Cardoso et al 2017, synonym. DOI 10.1073/pnas.1706756114
Capparis muco	Iltis, Cumaná, R.Delgado & G.A. Aymard	Neocalyptrocalyx muco	(Iltis, Cumaná, R.Delgado & Aymard) Cornejo & Iltis	Cardoso et al 2017, synonym. DOI 10.1073/pnas.1706756114
Caraipa psilocarpa	Kubitzki	Caraipa punctulata	Ducke	revised.by.V.Bittrich
Carapa procera	DC.	Carapa surinamensis	Miq.	revised.by.G.Aymard
Carica sprucei	V.M. Badillo	Vasconcellea sprucei	(V.M.Badillo) V.M.Badillo	Cardoso et al 2017, synonym. DOI 10.1073/pnas.1706756114
Cariniana decandra	Ducke	Allantoma decandra	(Ducke) S.A.Mori, Ya Y.Huang & Prance	revised.by.S.A.Mori
Cariniana integrifolia	Ducke	Allantoma integrifolia	(Ducke) S.A.Mori, Ya Y.Huang & Prance	revised.by.S.A.Mori
Cariniana pachyantha	A.C. Sm.	Allantoma pachyantha	(A.C.Sm.) S.A.Mori, Ya Y.Huang & Prance	revised.by.S.A.Mori
Cariniana pauciramosa	W. Rodrigues	Allantoma pauciramosa	(W.A.Rodrigues) S.A.Mori, Ya Y.Huang & Prance	revised.by.S.A.Mori
Cariniana uaupensis	(Spruce ex O. Berg) Miers	Allantoma uaupensis	(Spruce ex O.Berg) S.A.Mori, Ya Y.Huang & Prance	revised.by.S.A.Mori
Caryodendron grandifolium	(Müll. Arg.) Pax	Caryodendron janeirense	Müll.Arg.	Cardoso et al 2017, synonym. DOI 10.1073/pnas.1706756114
Casearia celastroides	Klotzsch	Casearia zizyphoides	Kunth	Cardoso et al 2017, synonym. DOI 10.1073/pnas.1706756114
Cassia ramiflora	Vogel	Chamaecrista ensiformis	(Vell.) H.S.Irwin & Barneby	Cardoso et al 2017, synonym. DOI 10.1073/pnas.1706756114
Cassipourea serrata	Benth.	Cassipourea guianensis	Aubl.	revised.by.G.T.Prance
Catostemma digitata	J.D. Sheph. & W.S. Alverson	Catostemma digitatum	J.D. Sheph. & W.S. Alverson	revised by J.E. Guevara Andino
Cecropia leucoma	Miq.	Cecropia concolor	Willd.	revised.by.A.F.P.Machado
Cedrela lilloi	C. DC.	Cedrela angustifolia	Sessé & Moc. ex DC.	revised.by.T.D.Pennington
Cercouratea cassinifolia	(DC.) Tiegh.	Ouratea cassinifolia	(A.DC.) Engl.	revised.by.D.Cardoso
Cestrum coriaceum	Miers	Cestrum schlechtendalii	G. Don	revised.by.L.L.Giacomin.S.Knapp.T.Särkinen.J.R.Stehmann
Cestrum laevigatum	Schltdl.	Cestrum axillare	Vell.	revised.by.L.L.Giacomin.S.Knapp.T.Särkinen.J.R.Stehmann
Cestrum loretense	Francey	Cestrum acuminatissimum	Dunal	revised.by.L.L.Giacomin.S.Knapp.T.Särkinen.J.R.Stehmann
Cestrum megalophyllum	Dunal	Cestrum schlechtendalii	G. Don	revised.by.L.L.Giacomin.S.Knapp.T.Särkinen.J.R.Stehmann
Cheiloclinium diffusiflorum	(Miers) A.C. Sm.	Cheiloclinium serratum	(Cambess.) A.C.Sm.	Cardoso et al 2017, synonym. DOI 10.1073/pnas.1706756114
Cheiloclinium klugii	A.C. Sm.	Cheiloclinium belizense	(Standl.) A.C.Sm.	Cardoso et al 2017, synonym. DOI 10.1073/pnas.1706756114
Chrysobalanus venezuelanus	Prance	Chrysobalanus prancei	I.M. Turner	revised.by.G.T.Prance
Cinnamomum napoense	van der Werff	Aiouea napoensis	(van der Werff) R.Rohde	revised.by.P.L.R.Moraes.H.vanderWerf
Cinnamomum triplinerve	(Ruiz & Pav.) Kosterm.	Aiouea montana	(Sw.) R.Rohde	revised.by.P.L.R.Moraes.H.vanderWerf
Clethra guianensis	Klotzsch ex Meisn.	Clethra obovata	(Ruiz & Pav.) G. Don	Cardoso et al 2017, synonym. DOI 10.1073/pnas.1706756114
Clusia melchiori	Gleason	Clusia melchiorii	Gleason	Cardoso et al 2017, synonym. DOI 10.1073/pnas.1706756114
Clusia parviflora	Humb. & Bonpl. ex Willd.	Clusia minor	L.	revised.by.V.Bittrich
Coccoloba confusa	R.A. Howard	Coccoloba declinata	(Vell.) Mart.	Cardoso et al 2017, synonym. DOI 10.1073/pnas.1706756114
Coccoloba fallax	Lindau	Coccoloba densifrons	Mart. ex Meisn.	Cardoso et al 2017, synonym. DOI 10.1073/pnas.1706756114
Coccoloba ilheensis	Wedd.	Coccoloba declinata	(Vell.) Mart.	Cardoso et al 2017, synonym. DOI 10.1073/pnas.1706756114
Coccoloba lepidota	A.C. Sm.	Coccoloba lehmannii	Lindau	Cardoso et al 2017, synonym. DOI 10.1073/pnas.1706756114
Coccoloba ochreolata	Wedd.	Coccoloba excelsa	Benth.	Cardoso et al 2017, synonym. DOI 10.1073/pnas.1706756114
Coccoloba parimensis	Benth.	Coccoloba excelsa	Benth.	Cardoso et al 2017, synonym. DOI 10.1073/pnas.1706756114
Coccoloba spinescens	Morong	Coccoloba paraguariensis	Lindau	Cardoso et al 2017, synonym. DOI 10.1073/pnas.1706756114
Coccoloba spruceana	Lindau	Coccoloba striata	Benth.	Cardoso et al 2017, synonym. DOI 10.1073/pnas.1706756114
Coccolobis gymnorrhachis	Sandwith	Coccoloba gymnorhachis	Sandwith	Cardoso et al 2017, synonym. DOI 10.1073/pnas.1706756114
Colubrina vellozii	R.S. Cowan	Colubrina retusa	(Pittier) Cowan	Cardoso et al 2017, synonym. DOI 10.1073/pnas.1706756114
Conceveiba praealta	(Croizat) Punt ex J.Murillo	Conceveiba prealta	(Croizat) Punt ex Anonymous	revised.by.R.Riina
Conostegia centronioides	Markgr.	Miconia conocentronioides	Michelang.	Michelangeli, F. et al. 2018. Brittonia. DOI 10.1007/s12228-018-9546-0
Conostegia montana	(Sw.) D. Don ex DC.	Miconia cooperi	(Cogn.) Michelang.	Michelangeli, F. et al. 2018. Brittonia. DOI 10.1007/s12228-018-9546-0
Cordia grandiflora	(Desv.) Kunth	Varronia grandiflora	Desv.	revised.by.D.Cardoso
Cordia marioniae	Feuillet	Varronia marioniae	(Feuillet) Feuillet	revised.by.D.Cardoso.J.Iganci.H.C.Lima.T.D.Pennington.L.P.Queiroz
Cordia multispicata	Cham.	Varronia multispicata	(Cham.) Borhidi	Cardoso et al 2017, synonym. DOI 10.1073/pnas.1706756114
Cordia patens	Kunth	Varronia polycephala	Lam.	Cardoso et al 2017, synonym. DOI 10.1073/pnas.1706756114
Cordia polycephala	(Lam.) I.M. Johnst.	Varronia polycephala	Lam.	Cardoso et al 2017, synonym. DOI 10.1073/pnas.1706756114
Cordia polystachya	Kunth	Varronia polystachya	(Kunth) Borhidi	revised.by.D.Cardoso
Cordia sangrinaria	Gaviria	Varronia sangrinaria	(Gaviria) J.S.Mill.	Cardoso et al 2017, synonym. DOI 10.1073/pnas.1706756114
Cordia scaberrima	Kunth	Varronia vasqueziana	J.S.Mill.	Cardoso et al 2017, synonym. DOI 10.1073/pnas.1706756114
Cordia schomburgkii	DC.	Varronia spinescens	(L.) Borhidi	revised.by.D.Cardoso
Cordia stenostachya	Killip ex Gaviria	Varronia stenostachya	(Killip ex Gaviria) J.S.Mill.	revised.by.D.Cardoso
Cordia wurdackiana	Feuillet	Cordia umbellifera	Killip ex G.Agostini	revised.by.D.Cardoso
Corynostylis arborea	(L.) S.F. Blake	Calyptrion arboreum	(L.) Paula-Souza	revised.by.D.Cardoso
Corynostylis volubilis	L.B. Sm. & A. Fernández	Calyptrion volubile	(L.B.Sm. & A.Fernández) Paula-Souza	revised.by.D.Cardoso
Couepia amaraliae	Prance	Gaulettia amaraliae	(Prance) Sothers & Prance	revised.by.C.Somers
Couepia canescens	(Gleason) Prance	Gaulettia canescens	(Gleason) Sothers & Prance	revised.by.G.T.Prance
Couepia canomensis	(Mart.) Benth. ex Hook. f.	Gaulettia canomensis	(Mart.) Sothers & Prance	revised.by.G.T.Prance
Couepia cognata	(Steud.) Fritsch	Gaulettia cognata	(Steud.) Sothers & Prance	revised.by.G.T.Prance
Couepia dolichopoda	Prance	Acioa dolichopoda	(Prance) Sothers & Prance	revised.by.G.T.Prance
Couepia elata	Ducke	Gaulettia elata	(Ducke) Sothers & Prance	revised.by.G.T.Prance
Couepia foveolata	Prance	Gaulettia foveolata	(Prance) Sothers & Prance	revised.by.G.T.Prance
Couepia longipendula	Pilg.	Acioa longipendula	(Pilg.) Sothers & Prance	revised.by.G.T.Prance
Couepia parillo	DC.	Gaulettia parillo	(DC) Sothers & Prance	revised.by.G.T.Prance
Couepia racemosa	Benth. ex Hook. f.	Gaulettia racemosa	(Benth ex Hook.f.) Sothers & Prance	revised.by.G.T.Prance
Couepia scottmorii	Prance	Couepia morii	Prance	revised.by.G.T.Prance
Coumarouna speciosa	Ducke	Taralea oppositifolia	Aubl.	revised.by.D.Cardoso.J.Iganci.H.C.Lima.T.D.Pennington.L.P.Queiroz
Coussarea acuminata	(Ruiz & Pav.) Zappi	Coussarea paniculata	(Willd.) Standl.	revised.by.C.M.Taylor
Coussarea cornifolia	(Benth.) Müll. Arg.	Coussarea hydrangeifolia	(Benth.) Müll.Arg.	Cardoso et al 2017, synonym. DOI 10.1073/pnas.1706756114
Coussarea ovalis	Standl.	Coussarea albescens	(DC.) Müll. Arg.	revised.by.C.M.Taylor
Coussarea racemosa	A. Rich.	Coussarea albescens	(DC.) Müll.Arg.	revised.by.C.M.Taylor
Coussarea uniflora	Gardner	Psychotria subtriflora	Müll.Arg.	Cardoso et al 2017, synonym. DOI 10.1073/pnas.1706756114
Cremastosperma killipii	R.E. Fr.	Cremastosperma longicuspe	R.E. Fr.	Pirie et al 2018. DOI 10.3897/phytokeys.112.24897
Crepidospermum cuneifolium	(Cuatrec.) Daly	Protium cuneifolium	(Cuatrec.) Byng & Christenh.	Daly & Fine 2018. Brittonia. DOI 10.1007/s12228-018-9533-5
Crepidospermum goudotianum	(Tul.) Triana & Planch.	Protium goudotianum	(Tul.) Byng & Christenh.	Daly & Fine 2018. Brittonia. DOI 10.1007/s12228-018-9533-5
Crepidospermum multijugum	Swart	Protium multijugum	(Swart) Byng & Christenh.	Daly & Fine 2018. Brittonia. DOI 10.1007/s12228-018-9533-5
Crepidospermum prancei	Daly	Protium prancei	(Daly) Byng & Christenh.	Daly & Fine 2018. Brittonia. DOI 10.1007/s12228-018-9533-5
Crepidospermum rhoifolium	(Benth.) Triana & Planch.	Protium rhoifolium	(Benth.) Byng & Christenh.	Daly & Fine 2018. Brittonia. DOI 10.1007/s12228-018-9533-5
Croton calycularis	Huber	Croton spruceanus	Benth.	revised.by.R.Riina
Croton subcoriaceus	Jabl.	Croton cuneatus	Klotzsch	revised.by.R.Riina
Cupania lanuginosa	Sagot	Cupania hirsuta	Radlk.	Cardoso et al 2017, synonym. DOI 10.1073/pnas.1706756114
Cymbopetalum eunurum	N.A. Murray	Cymbopetalum euneurum	N.A.Murray; this is a typo correction	revised.by.R.MelloSilva
Cynometra hostmanii	Tul.	Cynometra hostmanniana	Tul.	revised.by.D.Cardoso.J.Iganci.H.C.Lima.T.D.Pennington.L.P.Queiroz
Cynometra martiana	(Hayne) Baill.	Cynometra spruceana	Benth.	revised.by.D.Cardoso.J.Iganci.H.C.Lima.T.D.Pennington.L.P.Queiroz
Cynophalla amazonica	Iltis	Cynophalla flexuosa	(L.) J.Presl	Cardoso et al 2017, synonym. DOI 10.1073/pnas.1706756114
Cyphomandra endopogon	Bitter	Solanum endopogon	(Bitter) Bohs	revised.by.L.L.Giacomin.S.Knapp.T.Särkinen.J.R.Stehmann
Cyphomandra hartwegii	(Miers) Walp.	Solanum splendens	(Dunal) Bohs	revised.by.L.L.Giacomin.S.Knapp.T.Särkinen.J.R.Stehmann
Cyphomandra obliqua	(Ruiz & Pav.) Sendtn.	Solanum obliquum	Ruiz & Pav.	revised.by.L.L.Giacomin.S.Knapp.T.Särkinen.J.R.Stehmann
Cyphomandra pendula	(Ruiz & Pav.) Sendtn.	Solanum pendulum	Ruiz & Pav.	revised.by.L.L.Giacomin.S.Knapp.T.Särkinen.J.R.Stehmann
Cyphomandra tegore	(Aubl.) Walp.	Solanum tegore	Aubl.	revised.by.L.L.Giacomin.S.Knapp.T.Särkinen.J.R.Stehmann
Decaphalangium peruvianum	Melch.	Clusia nigrolineata	P.F.Stevens	revised.by.V.Bittrich
Dicypellium caryophyllatum	(Mart.) Nees	Dicypellium caryophyllaceum	(Mart.) Nees	revised.by.P.L.R.Moraes.H.vanderWerf
Dilkea acuminata	Mast.	Dilkea retusa	Mast.	revised.by.T.S.Nunes
Diospyros paraensis	Sothers	Diospyros poeppigiana	A.DC.	Cardoso et al 2017, synonym. DOI 10.1073/pnas.1706756114
Diospyros subrotata	Mart.	Diospyros artanthifolia	Mart.	Cardoso et al 2017, synonym. DOI 10.1073/pnas.1706756114
Duggena hirsuta	(Jacq.) Britton ex R.O. Williams & Cheesman	Gonzalagunia spicata	(Lam.) M. Gómez	Cardoso et al 2017, synonym. DOI 10.1073/pnas.1706756114
Duroia steinbachii	Standl.	Alibertia pilosa	Krause	revised.by.C.M.Taylor
Dystovomita brasiliensis	D'Arcy	Tovomita hopkinsii	Bittrich & L. Marinho	revised.by.V.Bittrich
Emmotum conjunctum	R.A. Howard	Emmotum fagifolium	Desv. ex Ham.	Cardoso et al 2017, synonym. DOI 10.1073/pnas.1706756114
Endlicheria debilis	Kosterm.	Rhodostemonodaphne debilis	(Kosterm.) Chanderb.	revised.by.P.L.R.Moraes.H.vanderWerf
Endlicheria griseo-sericea	Chanderb.	Endlicheria griseosericea	Chand.	revised.by.P.L.R.Moraes.H.vanderWerf
Enterolobium ellipticum	Benth.	Enterolobium gummiferum	(Mart.) J.F.Macbr.	Cardoso et al 2017, synonym. DOI 10.1073/pnas.1706756114
Erisma costatum	Stafleu	Erisma bicolor	Ducke	revised.by.G.Shimizu
Erythroxylum eugenioides	Lundell	Erythroxylum confusum	Britton	Cardoso et al 2017, synonym. DOI 10.1073/pnas.1706756114
Erythroxylum floribundum	Mart.	Erythroxylum macrophyllum	Cav.	Cardoso et al 2017, synonym. DOI 10.1073/pnas.1706756114
Erythroxylum grisebachii	Peyr.	Erythroxylum kapplerianum	Peyr.	Cardoso et al 2017, synonym. DOI 10.1073/pnas.1706756114
Erythroxylum opacum	Rusby	Erythroxylum acuminatum	Ruiz & Pav.	Cardoso et al 2017, synonym. DOI 10.1073/pnas.1706756114
Erythroxylum raimondii	O.E. Schulz	Erythroxylum rufum	Cav.	Cardoso et al 2017, synonym. DOI 10.1073/pnas.1706756114
Eschweilera congestiflora	(Benoist) Eyma	Lecythis congestiflora	Benoist	Cardoso et al 2017, synonym. DOI 10.1073/pnas.1706756114
Eschweilera rodriguesiana	S.A. Mori	Eschweilera truncata	A.C.Sm.	revised.by.S.A.Mori
Eschweilera simiorum	(Benoist) Eyma	Lecythis simiorum	Benoist	revised.by.S.A.Mori
Etaballia dubia	(Kunth) Rudd	Pterocarpus dubius	(Kunth) Spreng.	Klitgård et al 2013. South African Journal of Botany. DOI 10.1016/j.sajb.2013.07.006
Eugenia benthamii	(Benth.) A. Gray	Eugenia punicifolia	(Kunth) DC.	revised.by.M.Sobral
Eugenia chiquitensis	O. Berg	Eugenia orbignyana	O.Berg.	Cardoso et al 2017, synonym. DOI 10.1073/pnas.1706756114
Eugenia christovana	Kiaersk.	Eugenia candolleana	DC.	Cardoso et al 2017, synonym. DOI 10.1073/pnas.1706756114
Eugenia coloradoensis	Standl.	Eugenia florida	DC.	revised.by.M.Sobral
Eugenia feijoi	O. Berg	Eugenia moschata	(Aubl.) Nied. ex T.Durand & B.D.Jacks.	revised.by.M.Sobral
Eugenia galbaoensis	(Mattos) Mattos	Calycorectes guyanensis	Mattos	revised.by.M.Sobral
Eugenia grandis	Wight	Syzygium grande	(Wight) Walp.	Cardoso et al 2017, synonym. DOI 10.1073/pnas.1706756114
Eugenia hyemalis	Cambess.	Eugenia hiemalis	Cambess.	Cardoso et al 2017, synonym. DOI 10.1073/pnas.1706756114
Eugenia macrocalyx	(O. Berg) Mart. ex B.D. Jacks.	Eugenia wentii	Amshoff	revised.by.M.Sobral
Eugenia moraviana	O. Berg	Eugenia paracatuana	O. Berg	Cardoso et al 2017, synonym. DOI 10.1073/pnas.1706756114
Eugenia multiovulata	Mattos & D. Legrand	Eugenia gracillima	Kiaersk.	Cardoso et al 2017, synonym. DOI 10.1073/pnas.1706756114
Eugenia muricata	DC.	Eugenia patens	Poir.	revised.by.M.Sobral
Eugenia pleurantha	O. Berg	Eugenia umbellata	Spring	Cardoso et al 2017, synonym. DOI 10.1073/pnas.1706756114
Eugenia polystachyoides	Amshoff	Eugenia limbosa	O.Berg	revised.by.M.Sobral
Eugenia tapacumensis	O. Berg	Eugenia stictopetala	DC.	revised.by.M.Sobral
Eugenia yatuae	(McVaugh) B. Holst	Calycorectes yatuae	McVaugh	revised.by.M.Sobral
Faramea marginata	Cham.	Faramea latifolia	(Cham. & Schltdl.) DC.	Cardoso et al 2017, synonym. DOI 10.1073/pnas.1706756114
Faramea pendula	Poepp. & Endl.	Faramea corymbosa	Aubl.	revised.by.C.M.Taylor
Ficus grandaeva	(Miq.) Mart. ex Miq.	Ficus maxima	Mill.	revised.by.A.F.P.Machado
Ficus greiffiana	Dugand	Ficus americana	Aubl.	revised.by.A.F.P.Machado
Garcinia floribunda	Miq.	Garcinia madruno	(Kunth) Hammel	revised.by.V.Bittrich
Geissanthus ambiguus	(Mart.) G. Agostini	Geissanthus ambigua	(Mart.) G. Agostini	Cardoso et al 2017, synonym. DOI 10.1073/pnas.1706756114
Gerascanthus alliodorus	(Ruiz & Pav.) M. Kuhlm. & Mattos	Cordia alliodora	(Ruiz & Pav.) Oken	revised.by.D.Cardoso
Gerascanthus goeldianus	(Huber) Borhidi	Cordia goeldiana	Huber	revised.by.D.Cardoso
Goeppertia sericea	(Nees) Nees	Endlicheria sericea	Nees	Cardoso et al 2017, synonym. DOI 10.1073/pnas.1706756114
Gordonia fruticosa	(Schrad.) H. Keng	Laplacea fruticosa	(Schrad.) Kobuski	Cardoso et al 2017, synonym. DOI 10.1073/pnas.1706756114
Guajava myrsinodes	(O. Berg) Kuntze	Psidium myrtoides	O.Berg	Cardoso et al 2017, synonym. DOI 10.1073/pnas.1706756114
Guajava paranensis	(O. Berg) Kuntze	Psidium striatulum	Mart. ex DC.	revised.by.M.Sobral
Guapira olfersiana	(Link, Klotzsch & Otto) Lundell	Guapira opposita	(Vell.) Reitz	Cardoso et al 2017, synonym. DOI 10.1073/pnas.1706756114
Guapira uleana	(Heimerl) Lundell	Neea uleana	(Heimerl) Furlan	Cardoso et al 2017, synonym. DOI 10.1073/pnas.1706756114
Guarea borisii	Harms	Guarea grandifolia	DC.	revised.by.T.D.Pennington
Guarea quadrangularis	Morales-P.	Guarea cinnamomea	Harms	revised.by.T.D.Pennington
Guarea rhabdotocarpa	Harms	Guarea pubescens	(Rich.) A.Juss.	revised.by.T.D.Pennington
Havetiopsis hippocrateoides	Triana & Planch.	Clusia flavida	(Benth.) Pipoly	revised.by.V.Bittrich
Havetiopsis laurifolia	(Mart.) Engl.	Clusia flavida	(Benth.) Pipoly	revised.by.V.Bittrich
Heisteria megalophylla	Sleumer	Heisteria latifolia	Standl.	revised.by.D.Cardoso
Henriettella caudata	Gleason	Henriettea caudata	(Gleason) Penneys, F.A. Michelangeli, Judd & Almeda	revised.by.R.Goldenberg.F.A.Michelangeli
Henriettella duckeana	Hoehne	Henriettea duckeana	(Hoehne) Penneys, F.A. Michelangeli, Judd & Almeda	revised.by.R.Goldenberg.F.A.Michelangeli
Henriettella fascicularis	(Sw.) C. Wright	Henriettea fascicularis	(Sw.) M. Gómez	revised.by.R.Goldenberg.F.A.Michelangeli
Henriettella fissanthera	Gleason	Henriettea fissanthera	(Gleason) Penneys, F.A. Michelangeli, Judd & Almeda	revised.by.R.Goldenberg.F.A.Michelangeli
Henriettella flavescens	(Aubl.) Triana	Henriettea flavescens	(Aubl.) Baill.	revised.by.R.Goldenberg.F.A.Michelangeli
Henriettella lawrancei	Gleason	Henriettea lawrancei	(Gleason) Penneys, F.A. Michelangeli, Judd & Almeda	revised.by.R.Goldenberg.F.A.Michelangeli
Henriettella prancei	Wurdack	Henriettea prancei	(Wurdack) Penneys, F.A. Michelangeli, Judd & Almeda	revised.by.R.Goldenberg.F.A.Michelangeli
Henriettella seemannii	Naudin	Henriettea seemannii	(Naudin) L.O. Williams	revised.by.R.Goldenberg.F.A.Michelangeli
Henriettella steyermarkii	Wurdack	Henriettea steyermarkii	(Wurdack) Penneys, F.A. Michelangeli, Judd & Almeda	revised.by.R.Goldenberg.F.A.Michelangeli
Henriettella tuberculosa	Donn. Sm.	Henriettea tuberculosa	(Donn. Sm.) L.O. Williams	Cardoso et al 2017, synonym. DOI 10.1073/pnas.1706756114
Hexachlamys boliviana	D. Legrand	Eugenia boliviana	(D.Legrand) Mattos	Cardoso et al 2017, synonym. DOI 10.1073/pnas.1706756114
Hieronyma fendleri	Briq.	Hieronyma moritziana	(Müll.Arg.) Pax & K.Hoffm.	Cardoso et al 2017, synonym. DOI 10.1073/pnas.1706756114
Himatanthus lancifolius	(Müll. Arg.) Woodson	Himatanthus bracteatus	(A.DC.) Woodson	Cardoso et al 2017, synonym. DOI 10.1073/pnas.1706756114
Himatanthus stenophyllus	Plumel	Himatanthus revolutus	(Huber) Spina & L. Kinoshita	revised.by.A.Rapini.W.D.Stevens
Hippotis scarlatina	K. Krause	Hippotis brevipes	Spruce ex K. Schum.	revised.by.C.M.Taylor
Hirtella americana	L.	Hirtella triandra	Sw.	revised.by.G.T.Prance
Hybanthus prunifolius	(Humb. & Bonpl. ex Schult.) Schulze-Menz	Pombalia prunifolia	(Humb.& Bonpl. ex Willd.) Paula-Souza	revised.by.D.Cardoso
Hymenolobium discolor	W. Rodrigues & N.F. Mattos	Vatairea sericea	(Ducke)Ducke	revised.by.D.Cardoso.J.Iganci.H.C.Lima.T.D.Pennington.L.P.Queiroz
Ibetralia surinamensis	Bremek.	Kutchubaea surinamensis	(Bremek.) C.H.Perss.	revised.by.C.M.Taylor
Inga affinis	DC.	Inga vera	subsp. affinis (DC.) T.D.Penn.	revised.by.D.Cardoso.J.Iganci.H.C.Lima.T.D.Pennington.L.P.Queiroz
Inga archeri	Britton & Killip	Inga lallensis	Spruce ex Benth.	revised.by.K.Dexter
Inga codonantha	Pittier	Inga ornata	Kunth	revised.by.D.Cardoso.J.Iganci.H.C.Lima.T.D.Pennington.L.P.Queiroz
Inga crassiflora	Ducke	Inga grandiflora	Ducke	revised.by.D.Cardoso.J.Iganci.H.C.Lima.T.D.Pennington.L.P.Queiroz
Inga duquei	Harms	Inga ursi	Pittier	revised.by.K.Dexter
Inga inundata	Ducke	Zygia inundata	(Ducke)Barneby & J.W.Grimes	revised.by.D.Cardoso.J.Iganci.H.C.Lima.T.D.Pennington.L.P.Queiroz
Inga nutans	Mart.	Inga tenuis	(Vell.) Mart.	revised.by.K.Dexter
Inga olivacea	Sprague	Inga gracilior	Sprague	revised.by.D.Cardoso.J.Iganci.H.C.Lima.T.D.Pennington.L.P.Queiroz
Inga pavoniana	G. Don	Inga sapindoides	Willd.	revised.by.D.Cardoso.J.Iganci.H.C.Lima.T.D.Pennington.L.P.Queiroz
Inga quaternata	Poepp.	Inga nobilis	subsp. quaternata (Poepp. & Endl.) T.D.Penn.	revised.by.D.Cardoso.J.Iganci.H.C.Lima.T.D.Pennington.L.P.Queiroz
Inga scabriuscula	Benth.	Inga edulis	Mart.	revised.by.D.Cardoso.J.Iganci.H.C.Lima.T.D.Pennington.L.P.Queiroz
Inga semialata	(Vell.) Mart.	Inga marginata	Willd.	revised.by.D.Cardoso.J.Iganci.H.C.Lima.T.D.Pennington.L.P.Queiroz
Inga tubiformis	Benoist	Inga longiflora	Spruce ex Benth.	revised.by.D.Cardoso.J.Iganci.H.C.Lima.T.D.Pennington.L.P.Queiroz
Inga urabensis	L. Uribe	Inga venusta	Standl.	revised.by.D.Cardoso.J.Iganci.H.C.Lima.T.D.Pennington.L.P.Queiroz
Inga ynga	(Vell.) J.W. Moore	Inga edulis	Mart.	revised.by.D.Cardoso.J.Iganci.H.C.Lima.T.D.Pennington.L.P.Queiroz
Iriartella stenocarpa	Burret	Iriartella setigera	(Mart.) H.Wendl.	revised.by.D.Cardoso
Isertia bullata	K. Schum.	Isertia spiciformis	DC.	revised.by.C.M.Taylor
Ixora sparsifolia	K. Krause	Ixora ulei	K.Krause	revised.by.C.M.Taylor
Jacaranda morii	A.H. Gentry	Jacaranda ulei	Bureau & K.Schum.	Cardoso et al 2017, synonym. DOI 10.1073/pnas.1706756114
Klugiodendron umbrianum	Britton & Killip	Abarema laeta	Britton & Killip	revised.by.D.Cardoso.J.Iganci.H.C.Lima.T.D.Pennington.L.P.Queiroz
Kubitzkia macrantha	(Kosterm.) van der Werff	Systemonodaphne geminiflora	(Meisn.) Mez	Reflora
Kubitzkia mezii	(Kosterm.) van der Werff	Systemonodaphne geminiflora	(Meisn.) Mez	Reflora
Lacunaria spruceana	(Engl.) Pires	Lacunaria oppositifolia	Pires	revised.by.D.Cardoso
Leandra aristigera	(Naudin) Cogn.	Miconia aristigera	(Naudin) R.Goldenb. & Michelang.	Maurin et al 2017. Bot.J.Linn.Soc. DOI 10.1093/botlinnean/box029
Leandra chaetodon	(DC.) Cogn.	Miconia chaetodonta	R.Goldenb.&Michelang.	Michelangeli, F. et al. 2018. Brittonia. DOI 10.1007/s12228-018-9546-0
Leandra coadunata	Wurdack	Miconia coadunata	(Wurdack) R.Goldenb.	Michelangeli, F. et al. 2018. Brittonia. DOI 10.1007/s12228-018-9546-0
Leandra dichotoma	(Pav. ex D. Don) Cogn.	Miconia sulcicaulis	(Poepp. ex Naudin) G.Ocampo & Almeda	Michelangeli, F. et al. 2018. Brittonia. DOI 10.1007/s12228-018-9546-0
Leandra francavillana	Cogn.	Miconia francavillana	Cogn.	Cardoso et al 2017, synonym. DOI 10.1073/pnas.1706756114
Leandra glandulifera	(Triana) Cogn.	Miconia glandulifera	Cogn.	revised.by.R.Goldenberg.F.A.Michelangeli
Leandra granatensis	Gleason	Miconia granatensis	(Gleason) G.Ocampo & Almeda	Michelangeli, F. et al. 2018. Brittonia. DOI 10.1007/s12228-018-9546-0
Leandra laevigata	Cogn.	Miconia laevigata	(L.) D. Don	revised.by.R.Goldenberg.F.A.Michelangeli
Leandra longicoma	Cogn.	Miconia longicoma	(Cogn.)G.Ocampo& Almeda	Michelangeli, F. et al. 2018. Brittonia. DOI 10.1007/s12228-018-9546-0
Leandra micropetala	(Naudin) Cogn.	Miconia micropetala	Cogn.	Cardoso et al 2017, synonym. DOI 10.1073/pnas.1706756114
Leandra regnellii	(Triana) Cogn.	Miconia regnellii	Cogn.	revised.by.R.Goldenberg.F.A.Michelangeli
Leandra rhodopogon	(DC.) Cogn.	Miconia rhodopogon	(DC.) R.Goldenb.	Michelangeli, F. et al. 2018. Brittonia. DOI 10.1007/s12228-018-9546-0
Leandra rufescens	(DC.) Cogn.	Miconia rufescens	(Aubl.) DC.	revised.by.R.Goldenberg.F.A.Michelangeli
Leandra sanguinea	Gleason	Miconia sanguinea	(D.Don) Triana	revised.by.R.Goldenberg.F.A.Michelangeli
Leandra secunda	(D. Don) Cogn.	Miconia neosecunda	G.Ocampo & Almeda	Michelangeli, F. et al. 2018. Brittonia. DOI 10.1007/s12228-018-9546-0
Leonia racemosa	Mart.	Leonia glycycarpa	Ruiz & Pav.	revised.by.D.Cardoso
Licania adolphoduckei	Prance	Hymenopus adolphoduckei	(Prance) Sothers & Prance	Sothers et al 2016, Kew Bull. DOI 10.1007/S12225-016-9664-3
Licania albiflora	Fanshawe & Maguire	Leptobalanus albiflorus	(Fanshawe & Maguire) Sothers & Prance	Sothers et al 2016, Kew Bull. DOI 10.1007/S12225-016-9664-3
Licania amapaensis	Prance	Hymenopus amapaensis	(Prance) Sothers & Prance	Sothers et al 2016, Kew Bull. DOI 10.1007/S12225-016-9664-3
Licania angustata	Prance	Moquilea angustata	(Prance) Sothers & Prance	Sothers et al 2016, Kew Bull. DOI 10.1007/S12225-016-9664-3
Licania anneae	Prance	Moquilea anneae	(Prance) Sothers & Prance	Sothers et al 2016, Kew Bull. DOI 10.1007/S12225-016-9664-3
Licania apetala	(E. Mey.) Fritsch	Leptobalanus apetalus	(E. Mey.) Sothers & Prance	Sothers et al 2016, Kew Bull. DOI 10.1007/S12225-016-9664-3
Licania arachnoidea	Fanshawe & Maguire	Hymenopus arachnoideus	(Fanshawe & Maguire) Sothers & Prance	Sothers et al 2016, Kew Bull. DOI 10.1007/S12225-016-9664-3
Licania araneosa	Taub.	Moquilea araneosa	(Taub.) Sothers & Prance	Sothers et al 2016, Kew Bull. DOI 10.1007/S12225-016-9664-3
Licania arborea	Seem.	Microdesmia arborea	(Seem.) Sothers & Prance	Sothers et al 2016, Kew Bull. DOI 10.1007/S12225-016-9664-3
Licania boliviensis	Prance	Moquilea boliviensis	(Prance) Sothers & Prance	Sothers et al 2016, Kew Bull. DOI 10.1007/S12225-016-9664-3
Licania brittoniana	Fritsch	Moquilea brittoniana	(Fritsch) Sothers & Prance	Sothers et al 2016, Kew Bull. DOI 10.1007/S12225-016-9664-3
Licania cardiophylla	Prance	Leptobalanus cardiophyllus	(Prance) Sothers & Prance	Sothers et al 2016, Kew Bull. DOI 10.1007/S12225-016-9664-3
Licania cariae	Cardozo	Moquilea cariae	(Cardozo) Sothers & Prance	Sothers et al 2016, Kew Bull. DOI 10.1007/S12225-016-9664-3
Licania caudata	Prance	Hymenopus caudatus	(Prance) Sothers & Prance	Sothers et al 2016, Kew Bull. DOI 10.1007/S12225-016-9664-3
Licania cecidiophora	Prance	Moquilea cecidiophora	(Prance) Sothers & Prance	Sothers et al 2016, Kew Bull. DOI 10.1007/S12225-016-9664-3
Licania celiae	Prance	Moquilea celiae	(Prance) Sothers & Prance	Sothers et al 2016, Kew Bull. DOI 10.1007/S12225-016-9664-3
Licania conferruminata	Prance	Hymenopus conferruminatus	(Prance) Sothers & Prance	Sothers et al 2016, Kew Bull. DOI 10.1007/S12225-016-9664-3
Licania diegogomezii	Prance	Leptobalanus diegogomezii	(Prance) Sothers & Prance	Sothers et al 2016, Kew Bull. DOI 10.1007/S12225-016-9664-3
Licania divaricata	Benth.	Hymenopus divaricatus	(Benth.) Sothers & Prance	Sothers et al 2016, Kew Bull. DOI 10.1007/S12225-016-9664-3
Licania durifolia	Cuatrec.	Moquilea durifolia	(Cuatrec.) Sothers & Prance	Sothers et al 2016, Kew Bull. DOI 10.1007/S12225-016-9664-3
Licania egleri	Prance	Moquilea egleri	(Prance) Sothers & Prance	Sothers et al 2016, Kew Bull. DOI 10.1007/S12225-016-9664-3
Licania emarginata	Spruce ex Hook. f.	Leptobalanus emarginata	(Spruce ex Hook. f.) Sothers & Prance	Sothers et al 2016, Kew Bull. DOI 10.1007/S12225-016-9664-3
Licania filomenoi	Prance	Moquilea filomenoi	(Prance) Sothers & Prance	Sothers et al 2016, Kew Bull. DOI 10.1007/S12225-016-9664-3
Licania foveolata	Prance	Leptobalanus foveolatus	(Prance) Sothers & Prance	Sothers et al 2016, Kew Bull. DOI 10.1007/S12225-016-9664-3
Licania fritschii	Prance	Moquilea fritschii	(Prance) Sothers & Prance	Sothers et al 2016, Kew Bull. DOI 10.1007/S12225-016-9664-3
Licania gardneri	(Hook. f.) Fritsch	Leptobalanus gardneri	(Hook. f.) Sothers & Prance	Sothers et al 2016, Kew Bull. DOI 10.1007/S12225-016-9664-3
Licania glabriflora	Prance	Hymenopus glabriflorus	(Prance) Sothers & Prance	Sothers et al 2016, Kew Bull. DOI 10.1007/S12225-016-9664-3
Licania grandibracteata	Prance	Moquilea grandibracteata	(Prance) Sothers & Prance	Sothers et al 2016, Kew Bull. DOI 10.1007/S12225-016-9664-3
Licania granvillei	Prance	Leptobalanus granvillei	(Prance) Sothers & Prance	Sothers et al 2016, Kew Bull. DOI 10.1007/S12225-016-9664-3
Licania guianensis	(Aubl.) Griseb.	Hymenopus heteromorphus	(Benth.) Sothers & Prance	Sothers et al 2016, Kew Bull. DOI 10.1007/S12225-016-9664-3
Licania hedbergii	Prance	Moquilea hedbergii	(Prance) Sothers & Prance	Sothers et al 2016, Kew Bull. DOI 10.1007/S12225-016-9664-3
Licania heteromorpha	Benth.	Hymenopus heteromorphus	(Benth.) Sothers & Prance	Sothers et al 2016, Kew Bull. DOI 10.1007/S12225-016-9664-3
Licania hirsuta	Prance	Hymenopus hirsutus	(Prance) Sothers & Prance	Sothers et al 2016, Kew Bull. DOI 10.1007/S12225-016-9664-3
Licania hispida	Prance	Hymenopus hispidus	(Prance) Sothers & Prance	Sothers et al 2016, Kew Bull. DOI 10.1007/S12225-016-9664-3
Licania humilis	Cham. & Schltdl.	Leptobalanus humilis	(Cham. & Schltdl.) Sothers & Prance	Sothers et al 2016, Kew Bull. DOI 10.1007/S12225-016-9664-3
Licania imbaimadaiensis	Prance	Moquilea imbaimadaiensis	(Prance) Sothers & Prance	Sothers et al 2016, Kew Bull. DOI 10.1007/S12225-016-9664-3
Licania intrapetiolaris	Spruce ex Hook. f.	Hymenopus intrapetiolaris	(Spruce ex Hook. f.) Sothers & Prance	Sothers et al 2016, Kew Bull. DOI 10.1007/S12225-016-9664-3
Licania jaramilloi	Prance	Moquilea jaramilloi	(Prance) Sothers & Prance	Sothers et al 2016, Kew Bull. DOI 10.1007/S12225-016-9664-3
Licania joseramosii	Prance	Leptobalanus joseramosii	(Prance) Sothers & Prance	Sothers et al 2016, Kew Bull. DOI 10.1007/S12225-016-9664-3
Licania klugii	Prance	Moquilea klugii	(Prance) Sothers & Prance	Sothers et al 2016, Kew Bull. DOI 10.1007/S12225-016-9664-3
Licania krukovii	Standl.	Hymenopus krukovii	(Standl.) Sothers & Prance	Sothers et al 2016, Kew Bull. DOI 10.1007/S12225-016-9664-3
Licania laevigata	Prance	Hymenopus laevigatus	(Prance) Sothers & Prance	Sothers et al 2016, Kew Bull. DOI 10.1007/S12225-016-9664-3
Licania lasseri	Maguire	Hymenopus lasseri	(Maguire) Sothers & Prance	Sothers et al 2016, Kew Bull. DOI 10.1007/S12225-016-9664-3
Licania lata	J.F. Macbr.	Leptobalanus latus	(J.F. Macbr.) Sothers & Prance	Sothers et al 2016, Kew Bull. DOI 10.1007/S12225-016-9664-3
Licania latifolia	Benth. ex Hook. f.	Hymenopus latifolius	(Benth. ex Hook. f.) Sothers & Prance	Sothers et al 2016, Kew Bull. DOI 10.1007/S12225-016-9664-3
Licania latistipula	Prance	Hymenopus latistipulus	(Prance) Sothers & Prance	Sothers et al 2016, Kew Bull. DOI 10.1007/S12225-016-9664-3
Licania leucosepala	Griseb.	Moquilea leucosepala	(Griseb.) R.O. Williams	Sothers et al 2016, Kew Bull. DOI 10.1007/S12225-016-9664-3
Licania licaniiflora	(Sagot) S.F. Blake	Parinariopsis licaniiflora	(Sagot) Sothers & Prance	Sothers et al 2016, Kew Bull. DOI 10.1007/S12225-016-9664-3
Licania longicuspidata	Prance	Moquilea longicuspidata	(Prance) Sothers & Prance	Sothers et al 2016, Kew Bull. DOI 10.1007/S12225-016-9664-3
Licania longipedicellata	Ducke	Moquilea longipedicellata	(Ducke) Sothers & Prance	Sothers et al 2016, Kew Bull. DOI 10.1007/S12225-016-9664-3
Licania longipetala	Prance	Moquilea longipetala	(Prance) Sothers & Prance	Sothers et al 2016, Kew Bull. DOI 10.1007/S12225-016-9664-3
Licania longistyla	(Hook. f.) Fritsch	Leptobalanus longistylus	(Hook. f.) Sothers & Prance	Sothers et al 2016, Kew Bull. DOI 10.1007/S12225-016-9664-3
Licania macrocarpa	Cuatrec.	Moquilea macrocarpa	(Cuatrec.) Sothers & Prance	Sothers et al 2016, Kew Bull. DOI 10.1007/S12225-016-9664-3
Licania macrophylla	Benth.	Hymenopus macrophyllus	(Benth.) Sothers & Prance	Sothers et al 2016, Kew Bull. DOI 10.1007/S12225-016-9664-3
Licania maguirei	Prance	Leptobalanus maguirei	(Prance) Sothers & Prance	Sothers et al 2016, Kew Bull. DOI 10.1007/S12225-016-9664-3
Licania maranhensis	Prance	Moquilea maranhensis	(Prance) Sothers & Prance	Sothers et al 2016, Kew Bull. DOI 10.1007/S12225-016-9664-3
Licania megalophylla	Prance	Moquilea megalophylla	(Prance) Sothers & Prance	Sothers et al 2016, Kew Bull. DOI 10.1007/S12225-016-9664-3
Licania miltonii	Prance	Hymenopus miltonii	(Prance) Sothers & Prance	Sothers et al 2016, Kew Bull. DOI 10.1007/S12225-016-9664-3
Licania minutiflora	(Sagot) Fritsch	Moquilea minutiflora	Sagot	Sothers et al 2016, Kew Bull. DOI 10.1007/S12225-016-9664-3
Licania oblongifolia	Standl.	Hymenopus oblongifolius	(Standl.) Sothers & Prance	Sothers et al 2016, Kew Bull. DOI 10.1007/S12225-016-9664-3
Licania occultans	Prance	Hymenopus occultans	(Prance) Sothers & Prance	Sothers et al 2016, Kew Bull. DOI 10.1007/S12225-016-9664-3
Licania octandra	(Hoffmanns. ex Roem. & Schult.) Kuntze	Leptobalanus octandrus	(Hoffmanns. ex Roem. & Schult.) Sothers & Prance	Sothers et al 2016, Kew Bull. DOI 10.1007/S12225-016-9664-3
Licania pakaraimensis	Prance	Hymenopus pakaraimensis	(Prance) Sothers & Prance	Sothers et al 2016, Kew Bull. DOI 10.1007/S12225-016-9664-3
Licania parvifolia	Huber	Leptobalanus parvifolius	(Huber) Sothers & Prance	Sothers et al 2016, Kew Bull. DOI 10.1007/S12225-016-9664-3
Licania persaudii	Fanshawe & Maguire	Leptobalanus persaudii	(Fanshawe & Maguire) Sothers & Prance	Sothers et al 2016, Kew Bull. DOI 10.1007/S12225-016-9664-3
Licania pyrifolia	Griseb.	Moquilea pyrifolia	(Griseb.) R.O. Williams	Sothers et al 2016, Kew Bull. DOI 10.1007/S12225-016-9664-3
Licania reticulata	Prance	Hymenopus reticulatus	(Prance) Sothers & Prance	Sothers et al 2016, Kew Bull. DOI 10.1007/S12225-016-9664-3
Licania rigida	Benth.	Microdesmia rigida	(Benth.) Sothers & Prance	Sothers et al 2016, Kew Bull. DOI 10.1007/S12225-016-9664-3
Licania sclerophylla	(Hook. f.) Fritsch	Leptobalanus sclerophyllus	(Hook. f.) Sothers & Prance	Sothers et al 2016, Kew Bull. DOI 10.1007/S12225-016-9664-3
Licania sothersiae	Prance	Hymenopus sothersiae	(Prance) Sothers & Prance	Sothers et al 2016, Kew Bull. DOI 10.1007/S12225-016-9664-3
Licania sprucei	(Hook. f.) Fritsch	Leptobalanus sprucei	(Hook. f.) Sothers & Prance	Sothers et al 2016, Kew Bull. DOI 10.1007/S12225-016-9664-3
Licania subarachnophylla	Cuatrec.	Moquilea subarachnophylla	(Cuatrec.) Sothers & Prance	Sothers et al 2016, Kew Bull. DOI 10.1007/S12225-016-9664-3
Licania tambopatensis	Prance	Moquilea tambopatensis	(Prance) Sothers & Prance	Sothers et al 2016, Kew Bull. DOI 10.1007/S12225-016-9664-3
Licania teixierae	Prance	Licania teixeirae	Prance	Sothers et al 2016, Kew Bull. DOI 10.1007/S12225-016-9664-3
Licania undulata	Prance	Leptobalanus undulatus	(Prance) Sothers & Prance	Sothers et al 2016, Kew Bull. DOI 10.1007/S12225-016-9664-3
Licania unguiculata	Prance	Moquilea unguiculata	(Prance) Sothers & Prance	Sothers et al 2016, Kew Bull. DOI 10.1007/S12225-016-9664-3
Licania vasquezii	Prance	Moquilea vasquezii	(Prance) Sothers & Prance	Sothers et al 2016, Kew Bull. DOI 10.1007/S12225-016-9664-3
Licania wurdackii	Prance	Leptobalanus wurdackii	(Prance) Sothers & Prance	Sothers et al 2016, Kew Bull. DOI 10.1007/S12225-016-9664-3
Licaria latifolia	(A.C. Sm.) Kosterm.	Licaria brasiliensis	(Nees) Kosterm.	revised.by.P.L.R.Moraes.H.vanderWerf
Lonchocarpus densiflorus	Benth.	Deguelia densiflora	(Benth.) A.M.G.Azevedo ex M.Sousa	revised.by.D.Cardoso.J.Iganci.H.C.Lima.T.D.Pennington.L.P.Queiroz
Lonchocarpus guillemineanus	(Tul.) Malme	Lonchocarpus cultratus	(Vell.) A.M.G. Azevedo & H.C. Lima	Cardoso et al 2017, synonym. DOI 10.1073/pnas.1706756114
Lonchocarpus hylobius	Harms	Dahlstedtia hyolobia	(Harms) M.J. Silva & A.M.G. Azevedo	Cardoso et al 2017, synonym. DOI 10.1073/pnas.1706756114
Lonchocarpus punctatus	Kunth	Lonchocarpus violaceus	(Jacq.) Kunth ex DC.	Cardoso et al 2017, synonym. DOI 10.1073/pnas.1706756114
Lonchocarpus spruceanus	Benth.	Deguelia spruceana	(Benth.) A.M.G.Azevedo & R.A.Camargo	revised.by.D.Cardoso.J.Iganci.H.C.Lima.T.D.Pennington.L.P.Queiroz
Lonchocarpus utilis	A.C. Sm.	Deguelia utilis	(A.C. Sm.) A.M.G. Azevedo	revised.by.D.Cardoso.J.Iganci.H.C.Lima.T.D.Pennington.L.P.Queiroz
Loreya arborescens	(Aubl.) DC.	Bellucia arborescens	(Aubl.) Baill.	revised.by.R.Goldenberg.F.A.Michelangeli
Loreya mespiloides	Miq.	Bellucia mespiloides	(Miq.) J.F. Macbr.	revised.by.R.Goldenberg.F.A.Michelangeli
Loreya ovata	O. Berg ex Triana	Bellucia ovata	(O.Berg ex Triana) Penneys, Michelang., Judd & Almeda	revised.by.R.Goldenberg.F.A.Michelangeli
Loreya subrotundifolia	(Wurdack) S.S. Renner	Bellucia subrotundifolia	Wurdack	revised.by.R.Goldenberg.F.A.Michelangeli
Mabea brasiliensis	Müll. Arg.	Mabea piriri	Aubl.	revised.by.R.Riina
Machaerium campylothyrsum	Hoehne	Machaerium inundatum	(Mart. ex Benth.) Ducke	revised.by.D.Cardoso.J.Iganci.H.C.Lima.T.D.Pennington.L.P.Queiroz
Machaerium pilosum	Benth.	Machaerium hirtum	(Vell.) Stellfeld	revised.by.D.Cardoso.J.Iganci.H.C.Lima.T.D.Pennington.L.P.Queiroz
Machaerium triste	Vogel	Machaerium brasiliense	Vogel	revised.by.D.Cardoso.J.Iganci.H.C.Lima.T.D.Pennington.L.P.Queiroz
Macrocnemum dissimiliflorum	(Mutis ex Humb.) Triana	Ferdinandusa dissimiliflora	(Mutis ex Humb.) Standl.	Cardoso et al 2017, synonym. DOI 10.1073/pnas.1706756114
Magnolia ptaritepuiana	Steyerm.	Dugandiodendron ptaritepuianum	(Steyerm.) Lozano	Cardoso et al 2017, synonym. DOI 10.1073/pnas.1706756114
Malouetia arborea	(Vell.) Miers	Malouetia cestroides	(Nees ex Mart.) Müll.Arg.	revised.by.A.Rapini.W.D.Stevens
Malouetia flavescens	(Willd. ex Roem. & Schult.) Müll. Arg.	Malouetia lata	Markgr.	revised.by.A.Rapini.W.D.Stevens
Malouetia odorata	(Vahl) Miers	Malouetia tamaquarina	(Aubl.) A.DC.	revised.by.A.Rapini.W.D.Stevens
Malouetia peruviana	Woodson	Malouetia tamaquarina	(Aubl.) A.DC.	revised.by.A.Rapini.W.D.Stevens
Malvaviscus williamsii	Ulbr.	Malvaviscus concinnus	Kunth	Cardoso et al 2017, synonym. DOI 10.1073/pnas.1706756114
Manihot dulcis	(J.F. Gmel.) Pax	Manihot esculenta	Crantz	revised.by.R.Riina
Manihot flabellifolia	Pohl.	Manihot esculenta	Crantz	revised.by.R.Riina
Manihot glaziovii	Müll. Arg.	Manihot carthagenensis	(Jacq.) Müll. Arg.	revised.by.R.Riina
Manihot palmata	Müll. Arg.	Manihot leptopoda	(Müll.Arg.) D.J.Rogers & Appan	Cardoso et al 2017, synonym. DOI 10.1073/pnas.1706756114
Manilkara amazonica	(Huber) Standl.	Manilkara bidentata	subsp. surinamensis (Miq.) T.D.Penn.	revised.by.T.D.Pennington
Manilkara bella	Monach.	Manilkara subsericea	(Mart.) Dubard	Cardoso et al 2017, synonym. DOI 10.1073/pnas.1706756114
Manilkara huberi	(Ducke) A. Chev.	Manilkara elata	(Allemão ex Miq.) Monach.	revised.by.T.D.Pennington
Margaritopsis astrellantha	(Wernham) L. Andersson	Eumachia astrellantha	(Wernham) Delprete & J.H. Kirkbr.	revised.by.C.M.Taylor
Margaritopsis boliviana	(Standl.) C.M. Taylor	Eumachia boliviana	(Standl.) Delprete & J.H. Kirkbr.	revised.by.C.M.Taylor
Margaritopsis deinocalyx	(Sandwith) C.M. Taylor	Eumachia deinocalyx	(Sandwith) Delprete & J.H. Kirkbr.	revised.by.C.M.Taylor
Margaritopsis podocephala	(Müll. Arg.) C.M. Taylor	Eumachia podocephala	(Müll. Arg.) Delprete & J.H. Kirkbr.	revised.by.C.M.Taylor
Marlierea uniflora	McVaugh	Calyptranthes moaensis	Alain	revised.by.M.Sobral
Marlierea vicina	McVaugh	Marlierea summa	McVaugh	revised.by.M.Sobral
Marmaroxylon basijugum	(Ducke) L. Rico	Zygia basijuga	(Ducke) Barneby & J.W.Grimes	revised.by.D.Cardoso.J.Iganci.H.C.Lima.T.D.Pennington.L.P.Queiroz
Matayba macrostylis	Radlk.	Cupania macrostylis	(Radlk.) Acev.-Ror.	Cardoso et al 2017, synonym. DOI 10.1073/pnas.1706756114
Matisia alchornifolia	Planch. & Triana	Matisia alchorneifolia	Planch. & Triana	revised by J.L. Fernández-Alonso, J.E. Guevara Andino
Maximiliana venatorum	(Poepp. ex Mart.) H. A. Wendland ex Kerchove	Attalea maripa	(Mart. ex Tul.) L.P. Queiroz	revised.by.D.Cardoso
Maytenus alaternoides	Reissek	Monteverdia gonoclada	(Mart.) Biral	Biral et al 2018. DOI 10.1600/036364417X696456
Maytenus amazonica	Mart.	Monteverdia amazonica	(Mart. ex Reissek) Biral	Biral et al 2018. DOI 10.1600/036364417X696456
Maytenus cardenasii	Rusby	Monteverdia floribunda	(Reissek) Biral	Biral et al 2018. DOI 10.1600/036364417X696456
Maytenus communis	Reissek	Monteverdia communis	(Reissek) Biral	Biral et al 2018. DOI 10.1600/036364417X696456
Maytenus ebenifolia	Reissek	Monteverdia ebenifolia	(Reissek) Biral	Biral et al 2018. DOI 10.1600/036364417X696456
Maytenus evonymoides	Reissek	Monteverdia evonymoides	(Reissek) Biral	Biral et al 2018. DOI 10.1600/036364417X696456
Maytenus ficiformis	Reissek	Monteverdia ficiformis	(Reissek) Biral	Biral et al 2018. DOI 10.1600/036364417X696456
Maytenus floribunda	Reissek	Monteverdia floribunda	(Reissek) Biral	Biral et al 2018. DOI 10.1600/036364417X696456
Maytenus gonoclada	Mart.	Monteverdia gonoclada	(Mart.) Biral	Biral et al 2018. DOI 10.1600/036364417X696456
Maytenus huberi	Steyerm.	Monteverdia huberi	(Steyerm.) Biral	Biral et al 2018. DOI 10.1600/036364417X696456
Maytenus insculpta	Steyerm.	Monteverdia insculta	(Steyerm.) Biral	Biral et al 2018. DOI 10.1600/036364417X696456
Maytenus kanukuensis	A.C. Sm.	Monteverdia kanukuensis	(A. C. Sm.) Biral	Biral et al 2018. DOI 10.1600/036364417X696456
Maytenus krukovii	A.C. Sm.	Monteverdia krukovii	(A C. Sm.) Biral	Biral et al 2018. DOI 10.1600/036364417X696456
Maytenus laurina	Briq.	Monteverdia laurina	(Briq.) Biral	Biral et al 2018. DOI 10.1600/036364417X696456
Maytenus longipes	Briq.	Monteverdia sieberiana	(Krub. & Urban) Biral	Biral et al 2018. DOI 10.1600/036364417X696456
Maytenus macrocarpa	(Ruiz & Pav.) Briq.	Monteverdia macrocarpa	(Ruiz & Pav.) Biral	Biral et al 2018. DOI 10.1600/036364417X696456
Maytenus meguillensis	Rusby	Monteverdia meguillensis	(Rusby) Biral	Biral et al 2018. DOI 10.1600/036364417X696456
Maytenus micrantha	A.C. Sm.	Maytenus guyanensis	Klotzsch ex Reissek	Cardoso et al 2017, synonym. DOI 10.1073/pnas.1706756114
Maytenus myrsinoides	Reissek	Monteverdia myrsinoides	(Reissek) Biral	Biral et al 2018. DOI 10.1600/036364417X696456
Maytenus oblongata	Reissek	Monteverdia oblongata	(Reissek) Biral	Biral et al 2018. DOI 10.1600/036364417X696456
Maytenus obtusifolia	Mart.	Monteverdia obtusifolia	(Mart.) Biral	Biral et al 2018. DOI 10.1600/036364417X696456
Maytenus patens	Reissek	Monteverdia patens	(Reissek) Biral	Biral et al 2018. DOI 10.1600/036364417X696456
Maytenus pittieriana	Steyerm.	Monteverdia pitteriana	(Steyerm.) Biral	Biral et al 2018. DOI 10.1600/036364417X696456
Maytenus planifolia	A.C. Sm.	Monteverdia planifolia	(A.C.Sm.) Biral	Biral et al 2018. DOI 10.1600/036364417X696456
Maytenus pruinosa	Reissek	Monteverdia pruinosa	(Reissek) Biral	Biral et al 2018. DOI 10.1600/036364417X696456
Maytenus pustulata	Steyerm.	Monteverdia pustulata	(Steyerm.) Biral	Biral et al 2018. DOI 10.1600/036364417X696456
Maytenus retusa	(Poir.) Briq.	Monteverdia retusa	(Poir.) Biral	Biral et al 2018. DOI 10.1600/036364417X696456
Maytenus spinosa	(Griseb.) Lourteig & O'Donell	Monteverdia spinosa	(Griseb.) Biral	Biral et al 2018. DOI 10.1600/036364417X696456
Maytenus sprucei	Briq.	Monteverdia sprucei	(Briq.) Biral	Biral et al 2018. DOI 10.1600/036364417X696456
Meliosma palustris	Kuhlm.	Meliosma herbertii	Rolfe	Cardoso et al 2017, synonym. DOI 10.1073/pnas.1706756114
Miconia acreana	Ule	Miconia erioclada	Triana	revised.by.R.Goldenberg.F.A.Michelangeli
Miconia buntingii	Wurdack	Miconia dolichorrhyncha	Naudin	revised.by.R.Goldenberg.F.A.Michelangeli
Miconia elaeagnoides	(Sw.) Griseb.	Miconia dichrophylla	J.F. Macbr.	revised.by.R.Goldenberg.F.A.Michelangeli
Miconia grandifolia	Ule	Miconia grandifoliata	R.Goldenb. & Michelang.	revised.by.R.Goldenberg.F.A.Michelangeli
Miconia symplectocaulos	Pilg.	Miconia tomentosa	(Rich.) D. Don ex DC.	revised.by.R.Goldenberg.F.A.Michelangeli
Micrandra brownsbergensis	Lanj.	Micrandra elata	(Didr.) Müll.Arg.	revised.by.R.Riina
Millettia occidentalis	Ducke	Deguelia occidentalis	(Ducke) A.M.G. Azevedo & R.A. Camargo	Cardoso et al 2017, synonym. DOI 10.1073/pnas.1706756114
Misanteca aritu	(Ducke) Lundell	Licaria guianensis	Aubl.	revised.by.P.L.R.Moraes.H.vanderWerf
Misanteca camara	(R.H. Schomb.) Lundell	Licaria camara	(R.H.Schomb.) Kosterm.	revised.by.P.L.R.Moraes.H.vanderWerf
Misanteca foveolata	(Mez) Lundell	Licaria martiniana	(Mez) Kosterm.	revised.by.P.L.R.Moraes.H.vanderWerf
Mitranthes obscura	(DC.) D. Legrand	Neomitranthes obscura	(DC.) N.Silveira	Cardoso et al 2017, synonym. DOI 10.1073/pnas.1706756114
Mollinedia obovata	(A. DC.) Perkins	Mollinedia ovata	Ruiz & Pav.	Cardoso et al 2017, synonym. DOI 10.1073/pnas.1706756114
Mollinedia selloi	(Spreng.) A. DC.	Mollinedia ovata	Ruiz & Pav.	Cardoso et al 2017, synonym. DOI 10.1073/pnas.1706756114
Montjolya tomentosa	(Lam.) Friesen	Varronia tomentosa	Lam.	revised.by.D.Cardoso.J.Iganci.H.C.Lima.T.D.Pennington.L.P.Queiroz
Morinda triphylla	(Ducke) Steyerm.	Appunia triphylla	Ducke	revised.by.C.M.Taylor
Myrcia acuminatissima	O. Berg	Myrcia racemosa	(O.Berg) Kiaersk.	Cardoso et al 2017, synonym. DOI 10.1073/pnas.1706756114
Myrcia cymosa	(O. Berg) Nied.	Myrcia guianensis	(Aubl.) DC.	revised.by.M.Sobral
Myrcia floribunda	Miq.	Myrcia tomentosa	(Aubl.) DC.	revised.by.M.Sobral
Myrcia guajavifolia	O. Berg	Myrcia splendens	(Sw.) DC.	revised.by.M.Sobral
Myrcia nigrescens	DC.	Marlierea umbraticola	(Kunth) O.Berg	revised.by.M.Sobral
Myrcia pallens	DC.	Myrcia guianensis	(Aubl.) DC.	revised.by.M.Sobral
Myrcia parnahibensis	(O.Berg) Kiaersk.	Myrcia guianensis	(Aubl.) DC.	revised.by.M.Sobral
Myrcia regnelliana	O. Berg	Myrcia splendens	(Sw.) DC.	revised.by.M.Sobral
Myrcia rostrata	DC.	Myrcia splendens	(Sw.) DC.	revised.by.M.Sobral
Myrcia sellowiana	O. Berg	Myrcia splendens	(Sw.) DC.	revised.by.M.Sobral
Myrcia torta	DC.	Myrcia guianensis	(Aubl.) DC.	revised.by.M.Sobral
Myrcia tortuosa	(O. Berg) N. Silveira	Myrcia guianensis	(Aubl.) DC.	revised.by.M.Sobral
Myrcianthes terminalis	Mattos & D. Legrand	Myrcia guianensis	(Aubl.) DC.	revised.by.M.Sobral
Myrciaria amazonica	O. Berg	Myrciaria floribunda	(H.West ex Willd.) O.Berg	revised.by.M.Sobral
Myrciaria cauliflora	(Mart.) O. Berg	Plinia cauliflora	(O.Berg) Kausel	Cardoso et al 2017, synonym. DOI 10.1073/pnas.1706756114
Myrciaria vismeifolia	(Benth.) O. Berg	Myrciaria vismiifolia	(Benth.) O.Berg	revised.by.M.Sobral
Myriaspora egensis	Mart. ex DC.	Bellucia egensis	(Mart. ex DC.) Penneys, F.A. Michelangeli, Judd & Almeda	revised.by.R.Goldenberg.F.A.Michelangeli
Myroxylon pereirae	(Royle) Klotzsch	Myroxylon balsamum	(L.) Harms	revised.by.D.Cardoso.J.Iganci.H.C.Lima.T.D.Pennington.L.P.Queiroz
Nectandra mirafloris	van der Werff	Damburneya mirafloris	(van der Werff) Trofimov & Rohwer	Cardoso et al 2017, synonym. DOI 10.1073/pnas.1706756114
Nectandra purpurea	(Ruiz & Pav.) Mez	Damburneya purpurea	(Ruiz & Pav.) Trofimov	revised.by.P.L.R.Moraes.H.vanderWerf
Neea bangii	Rusby	Neea hermaphrodita	S.Moore	Cardoso et al 2017, synonym. DOI 10.1073/pnas.1706756114
Neea constricta	Spruce ex J.A. Schmidt	Neea macrophylla	Poepp. & Endl.	Cardoso et al 2017, synonym. DOI 10.1073/pnas.1706756114
Neea mollis	Spruce ex J.A. Schmidt	Neea parviflora	Poepp. & Endl.	Cardoso et al 2017, synonym. DOI 10.1073/pnas.1706756114
Neea spruceana	Heimerl	Neea oppositifolia	Ruiz & Pav.	Cardoso et al 2017, synonym. DOI 10.1073/pnas.1706756114
Neea subpubescens	Heimerl	Neea hermaphrodita	S.Moore	Cardoso et al 2017, synonym. DOI 10.1073/pnas.1706756114
Ocotea acutangula	(Miq.) Mez	Ocotea leucoxylon	(Sw.) Laness.	revised.by.P.L.R.Moraes.H.vanderWerf
Ocotea bracteosa	(Meisn.) Mez	Ocotea canaliculata	(Rich.) Mez	revised.by.P.L.R.Moraes.H.vanderWerf
Ocotea dielsiana	O.C. Schmidt	Ocotea aurantiodora	(Ruiz & Pav.) Mez	revised.by.P.L.R.Moraes.H.vanderWerf
Ocotea froesii	A.C. Sm.	Ocotea leucoxylon	(Sw.) Laness.	revised.by.P.L.R.Moraes.H.vanderWerf
Ocotea gardneri	(Meisn.) Mez	Ocotea notata	(Nees & Mart.) Mez	Cardoso et al 2017, synonym. DOI 10.1073/pnas.1706756114
Ocotea glaucina	(Meisn.) Mez	Ocotea notata	(Nees & Mart.) Mez	Cardoso et al 2017, synonym. DOI 10.1073/pnas.1706756114
Ocotea killipii	A.C. Sm.	Ocotea leptobotra	(Ruiz & Pav.) Mez	revised.by.P.L.R.Moraes.H.vanderWerf
Ocotea longifolia	Kunth	Ocotea aurantiodora	(Ruiz & Pav.) Mez	revised.by.P.L.R.Moraes.H.vanderWerf
Ocotea lucida	(Meisn.) Vattimo	Ocotea brachybotrya	(Meisn.) Mez	Cardoso et al 2017, synonym. DOI 10.1073/pnas.1706756114
Ocotea macropoda	(Kunth) Mez	Ocotea puberula	(Rich.) Nees	revised.by.P.L.R.Moraes.H.vanderWerf
Ocotea multiglandulosa	(Ruiz & Pav.) Mez	Ocotea floribunda	(Sw.) Mez	revised.by.P.L.R.Moraes.H.vanderWerf
Ocotea ottoschmidtii	J.F. Macbr.	Ocotea leptobotra	(Ruiz & Pav.) Mez	revised.by.P.L.R.Moraes.H.vanderWerf
Ocotea panurensis	(Meisn.) Kosterm.	Pleurothyrium panurense	(Meisn.) Mez	revised.by.P.L.R.Moraes.H.vanderWerf
Ocotea rubra	Mez	Sextonia rubra	(Mez) van der Werff	revised.by.P.L.R.Moraes.H.vanderWerf
Ocotea ucayalensis	O.C. Schmidt	Ocotea puberula	(Rich.) Nees	revised.by.P.L.R.Moraes.H.vanderWerf
Ormosia subsimplex	Spruce ex Benth.	Ormosia coccinea	Jacks.	revised.by.D.Cardoso.J.Iganci.H.C.Lima.T.D.Pennington.L.P.Queiroz
Ossaea laxivenula	Wurdack	Miconia laxivenula	Gamba & Almeda	revised.by.R.Goldenberg.F.A.Michelangeli
Ossaea macrophylla	(Benth.) Cogn.	Miconia solearis	(Naudin) Gamba & Almeda	Cardoso et al 2017, synonym. DOI 10.1073/pnas.1706756114
Ossaea robusta	(Triana) Cogn.	Miconia variabilis	Gamba & Almeda	revised.by.R.Goldenberg.F.A.Michelangeli
Ouratea angulata	Tiegh.	Ouratea castaneifolia	(DC.) Engl.	revised.by.D.Cardoso
Ouratea cassinefolia	(DC.) Engl.	Ouratea cassinifolia	(A.DC.) Engl.	revised.by.D.Cardoso
Ouratea microdonta	Engl.	Ouratea cassinifolia	(A.DC.) Engl.	revised.by.D.Cardoso
Oxydectes amazonica	(Müll. Arg.) Kuntze	Croton amazonicus	Müll.Arg.	revised.by.R.Riina
Pachira quinata	(Jacq.) W.S. Alverson	Pochota fendleri	(Seem.) W. S. Alverson & M. C. Duarte	Alverson & Duarte 2015. Novon 24(2):115-119
Palicourea clerodendroides	C.M. Taylor	Palicourea ceriantha	(K. Schum.) C.M. Taylor	Cardoso et al 2017, synonym. DOI 10.1073/pnas.1706756114
Palicourea hospitalis	Standl.	Palicourea caprifoliacea	Wernham	Cardoso et al 2017, synonym. DOI 10.1073/pnas.1706756114
Palicourea lanata	(Müll. Arg.) Standl.	Palicourea nitidella	(Müll.Arg.) Standl.	revised.by.C.M.Taylor
Palicourea obscurata	(Müll. Arg.) Standl.	Palicourea grandiflora	(Kunth) Standl.	revised.by.C.M.Taylor
Palicourea plowmanii	C.M. Taylor	Palicourea paulina	(Standl.) C.M. Taylor	revised.by.C.M.Taylor
Palicourea roseiflora	K.Schum. & K.Krause	Palicourea nitidella	(Müll.Arg.) Standl.	revised.by.C.M.Taylor
Pentagonia parvifolia	Steyerm.	Pentagonia amazonica	(Ducke) L.Andersson & Rova	revised.by.C.M.Taylor
Pera arborea	Mutis	Pera glabrata	(Schott) Poepp. ex Baill.	revised.by.R.Riina
Pera barbinervis	(Mart. ex Klotzsch) Pax & K. Hoffm.	Pera anisotricha	Müll.Arg.	revised.by.R.Riina
Pera citriodora	Baill.	Pera bicolor	(Klotzsch) Müll.Arg.	revised.by.R.Riina
Pera obovata	(Klotzsch) Baill.	Pera glabrata	(Schott) Poepp. ex Baill.	revised.by.R.Riina
Peritassa compta	Miers	Peritassa laevigata	(Hoffmanns. ex Link) A.C.Sm.	Cardoso et al 2017, synonym. DOI 10.1073/pnas.1706756114
Piper confusionis	Trel.	Piper obtusilimbum	C.DC.	Cardoso et al 2017, synonym. DOI 10.1073/pnas.1706756114
Piper udisilvestre	C. DC.	Piper longifolium	Ruiz & Pav.	Cardoso et al 2017, synonym. DOI 10.1073/pnas.1706756114
Piptadenia floribunda	Kleinhoonte	Adenopodia floribunda	(Kleinhoonte) Brenan	revised.by.D.Cardoso.J.Iganci.H.C.Lima.T.D.Pennington.L.P.Queiroz
Piptadenia leucoxylon	Barneby & J.W. Grimes	Pityrocarpa leucoxylon	(Barneby & J.W.Grimes) Luckow & R.W.Jobson	revised.by.D.Cardoso.J.Iganci.H.C.Lima.T.D.Pennington.L.P.Queiroz
Piptadenia obliqua	(Pers.) J.F. Macbr.	Pityrocarpa obliqua	(Pers.) Brenan	Cardoso et al 2017, synonym. DOI 10.1073/pnas.1706756114
Pithecellobium auriculatum	Benth.	Abarema auriculata	(Benth.)Barneby & J.W.Grimes	revised.by.D.Cardoso.J.Iganci.H.C.Lima.T.D.Pennington.L.P.Queiroz
Pithecellobium brevispicatum	Ducke	Zygia ampla	(Benth.)Pittier	revised.by.D.Cardoso.J.Iganci.H.C.Lima.T.D.Pennington.L.P.Queiroz
Pithecellobium campestre	Spruce ex Benth.	Abarema campestris	(Spruce ex Benth.) Barneby & J.W.Grimes	revised.by.D.Cardoso.J.Iganci.H.C.Lima.T.D.Pennington.L.P.Queiroz
Pithecellobium cochleatum	(Willd.) Mart.	Abarema cochleata	(Willd.) Barneby & J.W. Grimes	revised.by.D.Cardoso.J.Iganci.H.C.Lima.T.D.Pennington.L.P.Queiroz
Pithecellobium decandrum	Ducke	Albizia decandra	(Ducke) Barneby & J.W.Grimes	revised.by.D.Cardoso.J.Iganci.H.C.Lima.T.D.Pennington.L.P.Queiroz
Pithecellobium duckei	Huber	Macrosamanea duckei	(Huber)Barneby & J.W.Grimes	revised.by.D.Cardoso.J.Iganci.H.C.Lima.T.D.Pennington.L.P.Queiroz
Pithecellobium longiflorum	Benth.	Macrosamanea pubiramea	(Steud.) Barneby & J.W.Grimes	revised.by.D.Cardoso.J.Iganci.H.C.Lima.T.D.Pennington.L.P.Queiroz
Pithecellobium macrocalyx	Ducke	Macrosamanea macrocalyx	(Ducke)Barneby & J.W.Grimes	revised.by.D.Cardoso.J.Iganci.H.C.Lima.T.D.Pennington.L.P.Queiroz
Pithecellobium moniliforme	Ducke	Abarema cochleata	var. moniliformis (Ducke) Barneby & J.W.Grimes	revised.by.D.Cardoso.J.Iganci.H.C.Lima.T.D.Pennington.L.P.Queiroz
Pithecellobium prancei	Barneby	Macrosamanea prancei	(Barneby)Barneby & J.W.Grimes	revised.by.D.Cardoso.J.Iganci.H.C.Lima.T.D.Pennington.L.P.Queiroz
Pithecellobium scandens	Ducke	Macrosamanea duckei	(Huber)Barneby & J.W.Grimes	revised.by.D.Cardoso.J.Iganci.H.C.Lima.T.D.Pennington.L.P.Queiroz
Poecilandra sclerophylla	Ule	Poecilandra retusa	Tul.	revised.by.D.Cardoso
Poecilanthe amazonica	(Ducke) Ducke	Limadendron amazonicum	(Ducke) Meireles & A.M.G. Azevedo	Cardoso et al 2017, synonym. DOI 10.1073/pnas.1706756114
Poecilanthe hostmannii	(Benth.) Amshoff	Limadendron hostmannii	(Benth.) Meireles & A.M.G. Azevedo	revised.by.D.Cardoso.J.Iganci.H.C.Lima.T.D.Pennington.L.P.Queiroz
Poecilanthe ovalifolia	Kleinhoonte	Amphiodon effusus	Huber	revised.by.D.Cardoso.J.Iganci.H.C.Lima.T.D.Pennington.L.P.Queiroz
Protium krukoffii	Swart	Protium krukovii	Swart.	revised.by.D.Daly
Protium poeppigianum	Swart	Protium nodulosum	Swart	revised.by.D.Daly
Prunus sellowii	Koehne	Prunus myrtifolia	(L.) Urb.	Cardoso et al 2017, synonym. DOI 10.1073/pnas.1706756114
Pseudobaccharis inamoena	(Gardner) Teodoro	Baccharis rifidula	(Spreng.) Joch. Mull.	Cardoso et al 2017, synonym. DOI 10.1073/pnas.1706756114
Psidium grandiflorum	Aubl.	Campomanesia grandiflora	(Aubl.) Sagot	revised.by.M.Sobral
Psidium kennedyanum	Morong	Psidium striatulum	Mart. ex DC.	revised.by.M.Sobral
Psidium ovalifolium	(O. Berg) Nied.	Myrceugenia ovalifolia	(O.Berg) Landrum	Cardoso et al 2017, synonym. DOI 10.1073/pnas.1706756114
Psychotria acuminata	Benth.	Palicourea acuminata	(Benth.) Borhidi	revised.by.G.Aymard
Psychotria adderleyi	Steyerm.	Palicourea adderleyi	(Steyerm.) Borhidi	revised.by.Aymard
Psychotria aetantha	(Sandwith) Steyerm.	Palicourea aetantha	(Sandwith) Delprete & J.H. Kirkbr	revised.by.G.Aymard
Psychotria alba	Ruiz & Pav.	Psychotria carthagenensis	Jacq.	revised.by.Aymard
Psychotria allenii	Standl.	Palicourea allenii	(Standl.) Borhidi	revised.by.Aymard
Psychotria amita	Standl.	Palicourea amita	(Standl.) C.M. Taylor	Cardoso et al 2017, synonym. DOI 10.1073/pnas.1706756114
Psychotria angustiflora	K. Krause	Palicourea angustiflora	(K.Krause) Borhidi	revised.by.Aymard
Psychotria apoda	Steyerm.	Palicourea apoda	(Steyerm.) Delprete & J.H. Kirkbr.	revised.by.G.Aymard
Psychotria araguariensis	Steyerm.	Carapichea araguariensis	(Steyerm.) C.M. Taylor	revised.by.C.M.Taylor
Psychotria berteroana	DC.	Palicourea berteroana	(DC.) Borhidi	revised.by.G.Aymard
Psychotria bolivarensis	(Standl. & Steyerm.) Steyerm.	Paliocourea bolivarensis	(Standl. & Steyerm.) Borhidi	revised.by.Aymard
Psychotria bostrychothyrsus	Sandwith	Palicourea bostrychothyrsus	(Sandwith) Delprete & J.H. Kirkbr.	revised.by.G.Aymard
Psychotria brachiata	Sw.	Palicourea brachiata	(Sw.) Borhidi	revised.by.Aymard
Psychotria bracteocardia	(DC.) Müll. Arg.	Palicourea bracteocardia	(DC.) Delprete & J.H. Kirkbr.	revised.by.Aymard
Psychotria buchtienii	(H.J.P. Winkl.) Standl.	Palicourea winkleri	Borhidi	revised.by.Aymard
Psychotria caerulea	Ruiz & Pav.	Palicourea caerulea	(Ruiz & Pav.) Schult.	revised.by.Aymard
Psychotria campyloneura	Müll. Arg.	Palicourea campyloneura	(Müll. Arg.) Delprete & J.H. Kirkbr.	revised.by.G.Aymard
Psychotria campylopoda	Standl.	Palicourea campylopoda	Delprete & J.H. Kirkbr.	revised.by.G.Aymard
Psychotria capitata	Ruiz & Pav.	Palicourea violacea	(Aubl.) A. Rich	revised.by.Aymard
Psychotria cardiomorpha	C.M. Taylor & A. Pool	Palicourea cardiomorpha	(C.M. Taylor & A. Pool) Delprete & J.H. Kirkbr	revised.by.G.Aymard
Psychotria cenepensis	C.M. Taylor	Palicourea cenepensis	(C.M. Taylor) C.M. Taylor	revised.by.C.M.Taylor
Psychotria ceratantha	Standl.	Palicourea ceratantha	(Standl.) C.M. Taylor	Cardoso et al 2017, synonym. DOI 10.1073/pnas.1706756114
Psychotria conephoroides	(Rusby) C.M. Taylor	Palicourea conephoroides	(Rusby) C.M. Taylor	revised.by.C.M.Taylor
Psychotria cordobensis	C.M. Taylor	Palicourea crassifolia	(Standl.) C.M. Taylor	Cardoso et al 2017, synonym. DOI 10.1073/pnas.1706756114
Psychotria cornigera	Benth.	Palicourea subcuspidata	(Müll. Arg.) C.M. Taylor	revised.by.C.M.Taylor
Psychotria coussareoides	Standl.	Rudgea coussareoides	(Standl.) C.M. Taylor, Bruniera & Zappi	revised.by.C.M.Taylor
Psychotria crebrinervia	Valeton	Carapichea crebrinervia	(Standl.)C.M.Taylor	Cardoso et al 2017, synonym. DOI 10.1073/pnas.1706756114
Psychotria crocochlamys	Sandwith	Palicourea crocochlamys	(Sandwith) Delprete & J.H. Kirkbr.	revised.by.G.Aymard
Psychotria ctenophora	Steyerm.	Palicourea bracteocardia	(DC.) Delprete & J.H.Kirkbr	revised.by.Aymard
Psychotria cuatrecasasii	(Standl. ex Steyerm.) C.M. Taylor	Palicourea anceps	Standl.	Cardoso et al 2017, synonym. DOI 10.1073/pnas.1706756114
Psychotria cuspidata	Bredem. ex Roem. & Schult.	Palicourea cuspidata	(Bredem. ex Schult.) C.M. Taylor	Cardoso et al 2017, synonym. DOI 10.1073/pnas.1706756114
Psychotria deflexa	DC.	Palicourea deflexa	(DC.) Borhidi	revised.by.G.Aymard
Psychotria deinocalyx	Sandwith	Eumachia deinocalyx	(Sandwith) Delprete & J.H. Kirkbr.	revised.by.C.M.Taylor
Psychotria dolichophylla	(Standl.) C.M. Taylor	Carapichea dolichophylla	(Standl.) C.M.Taylor	revised.by.C.M.Taylor
Psychotria duricoria	Standl. & Steyerm.	Palicourea duricoria	(Standl. & Steyerm.) Delprete & J.H. Kirkbr	revised.by.G.Aymard
Psychotria egensis	Müll. Arg.	Palicourea egensis	(Müll. Arg.) Borhidi	revised.by.C.M.Taylor
Psychotria ernestii	K. Krause	Palicourea ernestii	(K. Krause) C.M. Taylor	revised.by.G.Aymard
Psychotria everardii	Wernham	Palicourea everardii	(Wernham) Delprete & J.H. Kirkbr.	revised.by.G.Aymard
Psychotria fanshawei	(Standl.) Steyerm.	Palicourea fanshawei	(Standl.) Delprete & J.H. Kirkbr.	revised.by.G.Aymard
Psychotria farameoides	Bremek.	Palicourea farameoides	(Bremek.) Delprete & J.H. Kirkbr.	revised.by.G.Aymard
Psychotria ficigemma	DC.	Psychotria carthagenensis	Jacq.	revised.by.Aymard
Psychotria flaviflora	(K. Krause) C.M. Taylor	Palicourea flaviflora	(K. Krause) C.M. Taylor	revised.by.C.M.Taylor
Psychotria franquevilleana	Müll. Arg.	Carapichea franquevilleana	(Müll. Arg.) C.M. Taylor	revised.by.C.M.Taylor
Psychotria fusiformis	C.M. Taylor	Palicourea fusiformis	(C. M. Taylor) C. M. Taylor	revised.by.G.Aymard
Psychotria gentryi	(Dwyer) C.M. Taylor	Palicourea palenquensis	C.M.Taylor	revised.by.Aymard
Psychotria glandulicalyx	Steyerm.	Palicourea glandulicalyx	(Steyerm.) Delprete & J.H. Kirkbr.	Cardoso et al 2017, synonym. DOI 10.1073/pnas.1706756114
Psychotria gracilenta	Müll. Arg.	Palicourea gracilenta	(Müll. Arg.) Delprete & J.H. Kirkbr.	revised.by.C.M.Taylor
Psychotria hemicephaelis	Wernham	Palicourea hemicephaelis	(Wernham) Delprete & J.H. Kirkbr.	revised.by.C.M.Taylor
Psychotria hispidula	Standl. ex Steyerm.	Palicourea longiinvolucrata	A.C.Berger	revised.by.Aymard
Psychotria hoffmannseggiana	(Willd. ex Roem. & Schult.) Müll. Arg.	Palicourea hoffmannseggiana	(Roem. & Schult.) Borhidi	revised.by.Aymard
Psychotria horizontalis	Sw.	Palicourea hoffmannseggiana	(Schult.) Borhidi	revised.by.Aymard
Psychotria huampamiensis	C.M. Taylor	Palicourea huampamiensis	(C.M. Taylor) C.M. Taylor	revised.by.C.M.Taylor
Psychotria huantensis	Standl.	Palicourea huantensis	(Standl.)C.M.Taylor	revised.by.Aymard
Psychotria humboldtiana	(Cham.) Müll. Arg.	Palicourea humboldtiana	(Cham.) Delprete & J.H. Kirkbr.	revised.by.C.M.Taylor
Psychotria hypochlorina	C.M. Taylor	Palicourea hypochlorina	(C.M. Taylor) C.M. Taylor	revised.by.C.M.Taylor
Psychotria iodotricha	Müll.Arg.	Palicourea iodotricha	(Müll. Arg.) Delprete & J.H. Kirkbr.	revised.by.G.Aymard
Psychotria kaieteurensis	Sandwith	Palicourea kaieteurensis	(Wernham) C.M. Taylor	revised.by.G.Aymard
Psychotria klugii	Standl.	Carapichea klugii	(Standl.) C.M. Taylor	revised.by.C.M.Taylor
Psychotria ligularis	(Rudge) Steyerm.	Carapichea ligularis	(Rudge) Delprete	revised.by.C.M.Taylor
Psychotria longicuspis	Müll. Arg.	Palicourea longicuspis	(Müll. Arg.) Delprete & J.H. Kirkbr.	revised.by.G.Aymard
Psychotria longirostris	(Rusby) Standl.	Palicourea longirostris	(Rusby) Borhidi	revised.by.Aymard
Psychotria lupulina	Benth.	Palicourea justiciifolia	(Rudge) Delprete & J.H. Kikbr.	revised.by.Aymard
Psychotria maturacensis	Steyerm.	Carapichea maturacensis	(Steyerm.) C.M.Taylor	revised.by.C.M.Taylor
Psychotria mazaruniensis	Standl.	Palicourea jenmanii	(Wernham) C.M. Taylor	revised.by.C.M.Taylor
Psychotria medusula	Müll. Arg.	Psychotria trichocephala	Poepp. & Endl.	revised.by.C.M.Taylor
Psychotria microbotrys	Ruiz ex Standl.	Palicourea microbotrys	(Ruiz ex Standl.) Delprete & J.H. Kirkbr.	revised.by.G.Aymard
Psychotria muscosa	(Jacq.) Steyerm.	Palicourea muscosa	(Jacq.) Delprete & J.H. Kirkbr.	revised.by.C.M.Taylor
Psychotria myriantha	Müll. Arg.	Palicourea mamillaris	(Müll. Arg.) C.M. Taylor	Cardoso et al 2017, synonym. DOI 10.1073/pnas.1706756114
Psychotria nautensis	Standl.	Palicourea nautensis	(Standl.) C.M. Taylor	revised.by.G.Aymard
Psychotria nematostachya	Steyerm.	Palicourea nemastostachya	(Steyerm.) Borhidi	revised.by.Aymard
Psychotria oblonga	(DC.) Steyerm.	Palicourea oblonga	(DC.) Delprete & J.H. Kirkbr.	revised.by.C.M.Taylor
Psychotria ownbeyi	Standl. ex C.M. Taylor	Palicourea ownbeyi	(Standl. ex C.M. Taylor) C.M. Taylor	revised.by.C.M.Taylor
Psychotria pacimonica	Müll. Arg.	Carapichea pacimonica	(Muell. Arg.) C.M. Taylor	revised.by.C.M.Taylor
Psychotria pandensis	Standl.	Palicourea pandensis	(Standl.) C.M. Taylor	revised.by.C.M.Taylor
Psychotria paniculata	(Aubl.) Raeusch.	Palicourea aubletii	Delprete & J.H. Kirkbr.	revised.by.G.Aymard
Psychotria paravillosa	C.M. Taylor	Palicourea aubletii	Delprete & J.H. Kirkbr.	revised.by.G.Aymard
Psychotria pebasensis	(Standl.) C.M. Taylor	Palicourea pebasensis	(Standl.) C.M. Taylor	revised.by.G.Aymard
Psychotria pilosa	Ruiz & Pav.	Palicourea pilosa	(Ruiz & Pav.) Borhidi	revised.by.Aymard
Psychotria pleiocephala	Müll. Arg.	Palicourea pleiocephala	(Müll. Arg.) C.M.Taylor	revised.by.Aymard
Psychotria plocamipes	Wernham	Palicourea plocamipes	(Wernham) Delprete & J.H. Kirkbr.	revised.by.G.Aymard
Psychotria poeppigiana	Müll. Arg.	Palicourea tomentosa	(Aubl.) Borhidi	revised.by.Aymard
Psychotria polycephala	Benth.	Palicourea polycephala	(Benth.) Delprete & J.H. Kirkbr.	revised.by.G.Aymard
Psychotria pongoana	Standl.	Palicourea vellerea	(Müll. Arg.) C.M.Taylor	revised.by.G.Aymard
Psychotria potaroensis	(Sandwith) Steyerm.	Palicourea potaroensis	(Sandwith) Delprete & J.H. Kirkbr.	revised.by.G.Aymard
Psychotria pseudinundata	Wernham	Palicourea pseudinundata	(Wernham) Delprete & J.H. Kirkbr.	revised.by.C.M.Taylor
Psychotria puberulenta	Steyerm.	Eumachia boliviana	(Standl.) Delprete & J.H. Kirkbr.	revised.by.C.M.Taylor
Psychotria pubescens	Sw.	Palicourea pubescens	(Sw.) Borhidi	revised.by.Aymard
Psychotria racemosa	Rich.	Palicourea racemosa	(Aubl.) Borhidi	revised.by.C.M.Taylor
Psychotria rhodothamna	Standl.	Palicourea rhodothamna	(Standl.) C.M. Taylor	revised.by.C.M.Taylor
Psychotria rosea	(Benth.) Müll.Arg.	Palicourea colorata	(Willd. ex Roem. & Schult.) Delprete & J. H. Kirkbr.	revised.by.Aymard
Psychotria schomburgkii	Benth.	Palicourea schomburgkii	(Benth.) Delprete & J.H. Kirkbr.	revised.by.G.Aymard
Psychotria schunkeana	(Standl.) C.M. Taylor	Palicourea schunkeana	(Standl.) C.M. Taylor	revised.by.Aymard
Psychotria schunkei	C.M. Taylor	Palicourea schunkei	(C.M. Taylor) C.M. Taylor	revised.by.C.M.Taylor
Psychotria solitudinum	Standl.	Palicourea solitudinum	(Standl.) Borhidi	revised.by.Aymard
Psychotria spectabilis	Steyerm.	Palicourea spectabilis	(Steyerm.) Borhidi	revised.by.G.Aymard
Psychotria spiciflora	Standl.	Palicourea spicata	(Kuntze) C.M. Taylor	revised.by.C.M.Taylor
Psychotria stenostachya	Standl.	Palicourea stenostachya	(Standl.) C.M. Taylor	revised.by.C.M.Taylor
Psychotria stipulosa	Müll. Arg.	Palicourea stipulosa	(Müll. Arg.) Borhidi	revised.by.Aymard
Psychotria subfusca	Müll. Arg.	Palicourea subfusca	(Müll. Arg.) C.M. Taylor	revised.by.C.M.Taylor
Psychotria subundulata	Benth.	Palicourea subundulata	(Benth.) Delprete & J.H. Kirkbr.	revised.by.G.Aymard
Psychotria surinamensis	Bremek.	Palicourea microbatrys	(Ruiz ex Standl.) Delprete & J.H. Kirkbr.	revised.by.Aymard
Psychotria tapirapecoana	Steyerm.	Palicourea tapirapecoana	(Steyerm.) Delprete & J.H. Kirkbr.	revised.by.G.Aymard
Psychotria tenerior	(Cham.) Müll. Arg.	Palicourea tenerior	(Cham.) Delprete & J.H. Kirkbr.	revised.by.G.Aymard
Psychotria tepuiensis	(Steyerm.) Steyerm.	Palicourea tepuiensis	(Steyerm.) C.M. Taylor	revised.by.C.M.Taylor
Psychotria tillettii	Steyerm.	Carapichea tillettii	(Steyerm.) C.M. Taylor	Cardoso et al 2017, synonym. DOI 10.1073/pnas.1706756114
Psychotria timbiquensis	(Standl.) C.M. Taylor	Palicourea timbiquensis	(Standl.) C.M. Taylor	Cardoso et al 2017, synonym. DOI 10.1073/pnas.1706756114
Psychotria transiens	Wernham	Palicourea ernestii	(K. Krause) C.M. Taylor	revised.by.G.Aymard
Psychotria tricephala	(Müll. Arg.) Zappi	Palicourea tricephala	(Müll. Arg.) C.M. Taylor	revised.by.C.M.Taylor
Psychotria turbinella	Müll. Arg.	Palicourea turbinella	(Müll.Arg.) Borhidi	revised.by.Aymard
Psychotria urceolata	Steyerm.	Palicourea urceolata	(Steyerm.) Delprete & J.H. Kirkbr.	revised.by.G.Aymard
Psychotria urniformis	Steyerm.	Carapichea urniformis	(Steyerm.) C.M.Taylor	revised.by.Aymard
Psychotria vellosiana	Benth.	Palicourea sessilis	(Vell.) C.M. Taylor	Cardoso et al 2017, synonym. DOI 10.1073/pnas.1706756114
Psychotria ventuariana	Standl. & Steyerm.	Rudgea ventuariana	(Standl. & Steyerm.) C.M. Taylor, Bruniera & Zappi	revised.by.C.M.Taylor
Psychotria venulosa	Müll. Arg.	Palicourea venulosa	(Müll. Arg.) Delprete & J.H. Kirkbr.	revised.by.G.Aymard
Psychotria victoriae	Standl.	Palicourea caerulea	(Ruiz & Pav.) Schult.	revised.by.Aymard
Psychotria yavitensis	Steyerm.	Psychotria mapourioides	DC.	revised.by.C.M.Taylor
Psychotria zevallosii	C.M. Taylor	Palicourea zevallosii	(C.M. Taylor) C.M. Taylor	revised.by.C.M.Taylor
Pterygota brasiliensis	Allemão	Basiloxylon brasiliensis	(Allemão) K.Schum.	Cardoso et al 2017, synonym. DOI 10.1073/pnas.1706756114
Qualea belemnensis	(Ducke) Stafleu	Ruizterania belemnensis	(Stafleu) Marc.-Berti	revised.by.G.Shimizu
Qualea caerulea	Aubl.	Qualea coerulea	Aubl.	revised.by.G.Shimizu
Quapoya peruviana	(Poepp. & Endl.) Kuntze	Clusia hammeliana	Pipoly	revised.by.V.Bittrich
Quararibea asymmetrica	(Cuatrec.) Cuatrec.	Matisia obliquifolia	Standl.	revised by J.E. Guevara Andino
Quararibea lasiocalyx	(K. Schum.) Vischer	Matisia lasiocalyx	K. Schum.	revised by J.L. Fernández-Alonso, J.E. Guevara Andino
Quararibea lecythicarpa	(Ducke) Cuatrec.	Matisia lecythicarpa	Ducke	revised by J.L. Fernández-Alonso, J.E. Guevara Andino
Quiina brevensis	Pires	Quiina florida	Tul.	revised.by.D.Cardoso
Quiina congesta	R.S. Cowan	Quiina cruegeriana	Griseb.	revised.by.D.Cardoso
Quiina duckei	Pires	Quiina florida	Tul.	revised.by.D.Cardoso
Quiina pubescens	A.C. Sm.	Quiina florida	Tul.	revised.by.D.Cardoso
Quiina rigidifolia	Pires	Quiina integrifolia	Pulle	revised.by.D.Cardoso
Quiina tessmannii	Mildbr.	Quiina cruegeriana	Griseb.	revised.by.D.Cardoso
Raputia magnifica	Engl.	Neoraputia magnifica	(Engl.) Emmerich ex Kallunki	Cardoso et al 2017, synonym. DOI 10.1073/pnas.1706756114
Rauvolfia mollis	S. Moore	Rauvolfia ligustrina	Willd. ex Roem. & Schult.	Cardoso et al 2017, synonym. DOI 10.1073/pnas.1706756114
Ravenia amazonica	Huber	Raputia amazonica	(Huber) Kallunki	revised.by.J.R.Pirani
Remijia involucrata	K.Schum.	Ciliosemina purdieana	(Wedd.) Antonelli	Cardoso et al 2017, synonym. DOI 10.1073/pnas.1706756114
Remijia pedunculata	(H. Karst.) Flueck.	Ciliosemina pedunculata	(H.Karst.) Antonelli	revised.by.C.M.Taylor
Rhabdadenia macrostoma	(Benth.) Müll. Arg.	Rhabdadenia madida	(Vell.) Miers	revised.by.A.Rapini.W.D.Stevens
Rhamnus sphaerosperma	Sw.	Frangula sphaerosperma	(Sw.) Kartesz & Gandhi	revised.by.G.Aymard
Rheedia achachairu	Rusby	Garcinia guacopary	M. Nee	revised.by.V.Bittrich
Rheedia brasiliensis	(Mart.) Planch. & Triana	Garcinia brasiliensis	Mart.	revised.by.Daniel.Sabatier
Rheedia floribunda	(Miq.) Planch. & Triana	Garcinia madruno	(Kunth) Hammel	revised.by.V.Bittrich
Rheedia rogaguensis	Rusby	Salaia elliptica	(Mart.) G.Don	Cardoso et al 2017, synonym. DOI 10.1073/pnas.1706756114
Richeria laurifolia	(Baill.) Baill. ex Müll. Arg.	Richeria grandis	Vahl	revised.by.R.Riina
Richeria obovata	(Müll. Arg.) Pax & K. Hoffm.	Richeria grandis	Vahl	revised.by.R.Riina
Rinorea apiculata	Hekking	Bribria apiculata	(Hekking) Wahlert & H. E. Ballard	Wahlert et al 2017, Brittonia. DOI 10.1007/s12228-017-9507-z
Rinorea bahiensis	(Moric.) Kuntze	Bribria apiculata	(Hekking) Wahlert & H.E. Ballard	Wahlert et al 2017, Brittonia. DOI 10.1007/s12228-017-9507-z
Roupala lucens	Meisn.	Roupala montana	Aubl.	revised.by.G.T.Prance
Rudgea ceriantha	K. Schum.	Palicourea ceriantha	(K. Schum.) C.M. Taylor	Cardoso et al 2017, synonym. DOI 10.1073/pnas.1706756114
Rudgea cryptantha	Standl.	Rudgea bacciflora	Müll. Arg.	revised.by.C.M.Taylor
Rudgea goyazensis	Müll. Arg.	Rudgea longiflora	Benth.	Cardoso et al 2017, synonym. DOI 10.1073/pnas.1706756114
Rudgea justicioides	Standl.	Palicourea parajusticioides	C.M. Taylor, Bruniera & Zappi	revised.by.C.M.Taylor
Rudgea krukovii	Standl.	Rudgea viburnoides	(Cham.) Benth.	revised.by.C.M.Taylor; Rudgea viburnoides is a dry forest species, but the subspecies megalocarpa is a wet forest species that we recognize but still need to publish a note about
Rudgea mexiae	Standl.	Palicourea yneziae	C.M. Taylor	revised.by.C.M.Taylor
Rudgea oldemanii	Steyerm.	Rudgea lanceifolia	Salisb.	revised.by.C.M.Taylor
Rudgea racemosa	(Ruiz & Pav.) Spreng.	Rudgea verticillata	(Ruiz & Pav.) Spreng.	revised.by.C.M.Taylor
Rudgea spinigemma	Zappi	Rudgea hispidula	Standl.	revised.by.C.M.Taylor
Ruizterania belemensis	(Stafleu) Marc.-Berti	Ruizterania belemnensis	(Stafleu) Marc.-Berti	revised.by.G.Shimizu
Ruizterania verruculosa	(Stafleu) Marc.-Berti	Ruizterania esmeraldae	(Standl.) Marc.-Berti	revised.by.G.Shimizu
Sacoglottis maguirei	Cuatrec.	Sacoglottis guianensis	fo. sphaerocarpa Ducke	revised.by.C.E.Zartman
Salacia duckei	A.C. Sm.	Salacia elliptica	(Mart. ex Schult.) G.Don	Cardoso et al 2017, synonym. DOI 10.1073/pnas.1706756114
Salacia spectabilis	A.C. Sm.	Salacia cordata	(Miers) Mennega	Cardoso et al 2017, synonym. DOI 10.1073/pnas.1706756114
Sapium jenmannii	Hemsl.	Sapium jenmanii	Hemsl.	revised.by.R.Riina
Sapium martii	(Müll. Arg.) Huber	Sapium obovatum	Klotzsch ex Müll.Arg.	revised.by.R.Riina
Schefflera megacarpa	A.H. Gentry	Schefflera confusa	(Marchal) Harms	revised.by.P.Fiaschi
Schizocalyx bracteosus	Wedd.	Bathysa bracteosa	(Wedd.) Delprete	revised.by.C.M.Taylor
Schizolobium parahybum	(Vell.) S.F. Blake	Schizolobium parahyba	(Vell.)S.F.Blake	revised.by.D.Cardoso.J.Iganci.H.C.Lima.T.D.Pennington.L.P.Queiroz
Sciadodendron excelsum	Griseb.	Aralia excelsa	(Griseb.) J.Wen.	Reflora
Sclerolobium froesii	Pires	Tachigali bracteosa	(Harms) Zarucchi & Pipoly	revised.by.D.Cardoso.J.Iganci.H.C.Lima.T.D.Pennington.L.P.Queiroz
Sclerolobium melanocarpum	Ducke	Tachigali melanocarpa	(Ducke) van der Werff	revised.by.D.Cardoso.J.Iganci.H.C.Lima.T.D.Pennington.L.P.Queiroz
Semaphyllanthe merumensis	(Steyerm.) L. Andersson	Calycophyllum merumense	Steyerm.	Cardoso et al 2017, synonym. DOI 10.1073/pnas.1706756114
Senefeldera inclinata	Müll. Arg.	Pseudosenefeldera inclinata	(Müll.Arg.) Esser	revised.by.R.Riina
Senefeldera macrophylla	Ducke	Rhodothyrsus macrophyllus	(Ducke) Esser	revised.by.R.Riina
Sickingia tinctoria	(Aubl.) Lemée	Simira rubescens	(Benth.) Bremek. ex Steyerm.	revised.by.C.M.Taylor
Simira podocarpa	(Benth.) ined.	Simira pisoniiformis	(Baill.) Steyerm.	revised.by.C.M.Taylor
Siparuna andina	(Tul.) A. DC.	Siparuna thecaphora	(Poepp. & Endl.) A.DC.	revised.by.D.Cardoso
Siparuna micrantha	A. DC.	Siparuna reginae	(Tul.) A.DC.	revised.by.D.Cardoso
Sloanea caudata	Steyerm.	Sloanea macrophylla	Benth. ex Turcz.	revised.by.T.D.Pennington
Sloanea gracilis	Uittien	Sloanea pubescens	(Poepp. & Endl.) Benth.	revised.by.T.D.Pennington
Sloanea longiaristata	Steyerm.	Sloanea parvifructa	Steyerm.	revised.by.T.D.Pennington
Sloanea longipes	Ducke	Sloanea floribunda	Spruce ex Benth.	revised.by.T.D.Pennington
Sloanea porphyrocarpa	Ducke	Sloanea terniflora	(Moç. & Sessé) Standl.	revised.by.T.D.Pennington
Sloanea ptariana	Steyerm.	Sloanea picapica	Standl.	revised.by.T.D.Pennington
Sloanea sipapoana	Steyerm.	Sloanea floribunda	Spruce ex Benth.	revised.by.T.D.Pennington
Solanum gemellum	Sendtn.	Solanum didymum	Dunal	Cardoso et al 2017, synonym. DOI 10.1073/pnas.1706756114
Solanum martinisii	Van Heurck & Müll. Arg.	Solanum velutinum	Dunal	revised.by.L.L.Giacomin.S.Knapp.T.Särkinen.J.R.Stehmann
Solanum vanheurckii	Müll. Arg.	Solanum acanthodes	Hook.f.	revised.by.L.L.Giacomin.S.Knapp.T.Särkinen.J.R.Stehmann
Sorocea ilicifolia	Miq.	Sorocea bonplandii	(Baill.) W.C.Burger et al.	Cardoso et al 2017, synonym. DOI 10.1073/pnas.1706756114
Spathelia excelsa	(Krause) R.S. Cowan & Brizicky	Sohnreyia excelsa	K.Krause	revised.by.J.R.Pirani
Spathelia terminalioides	A.H. Gentry	Sohnreyia terminalioides	(A.H. Gentry) Appelhans & Kessler	revised.by.J.R.Pirani
Spathelia ulei	(Engler ex Harms) Cowan & Brizicky	Sohnreyia ulei	(Engl. ex Harms) Appelhans & Kessler	revised.by.J.R.Pirani
Stachyococcus adinanthus	(Standl.) Standl.	Carapichea adinantha	(Standl.) C.M. Taylor	revised.by.C.M.Taylor
Staphylea occidentalis	Sw.	Turpinia occidentalis	(Sw.) G.Don	Cardoso et al 2017, synonym. DOI 10.1073/pnas.1706756114
Sterculia speciosa	K. Schum.	Sterculia excelsa	Mart.	Cardoso et al 2017, synonym. DOI 10.1073/pnas.1706756114
Stillingia multiramea	(Klotzsch) Baill.	Gymnathes multiramea	(Klotzsch) Müll.Arg.	Cardoso et al 2017, synonym. DOI 10.1073/pnas.1706756114
Stryphnodendron obovatum	Benth.	Stryphnodendron rotundifolium	Mart.	Cardoso et al 2017, synonym. DOI 10.1073/pnas.1706756114
Stryphnodendron purpureum	Ducke	Stryphnodendron microstachyum	Poepp.	revised.by.D.Cardoso.J.Iganci.H.C.Lima.T.D.Pennington.L.P.Queiroz
Stylogyne laxiflora	Mez	Ardisia spruceana	Carrijo, M.F. Freitas & Peixoto	Cardoso et al 2017, synonym. DOI 10.1073/pnas.1706756114
Stylogyne longifolia	(Mart. ex Miq.) Mez	Stylogyne orinocensis	(Kunth) Mez	Cardoso et al 2017, synonym. DOI 10.1073/pnas.1706756114
Stylogyne schomburgkiana	(A. DC.) Mez	Stylogyne orinocensis	(Kunth) Mez	Cardoso et al 2017, synonym. DOI 10.1073/pnas.1706756114
Swartzia stipellata	R.S. Cowan	Swartzia anomala	R.S.Cowan	revised.by.D.Cardoso.J.Iganci.H.C.Lima.T.D.Pennington.L.P.Queiroz
Swartzia tomentosa	DC.	Swartzia panacoco	(Aubl.) R.S.Cowan	revised.by.D.Cardoso.J.Iganci.H.C.Lima.T.D.Pennington.L.P.Queiroz
Swietenia krukovii	Gleason	Swietenia macrophylla	King	revised.by.T.D.Pennington
Symphonia microphylla	(Hils. & Bojer ex Cambess.) Benth. & Hook. f. ex Vesque	Symphonia globulifera	L.f.	revised.by.V.Bittrich
Tabebuia guayacan	(Seem.) Hemsl.	Handroanthus guayacan	(Seem.) S. O. Grose	revised.by.D.Cardoso.T.Särkinen
Tabebuia lapacho	(K. Schum.) Sandwith	Handroanthus lapacho	(K. Schum.) S.O. Grose	Cardoso et al 2017, synonym. DOI 10.1073/pnas.1706756114
Tabebuia millsii	(Miranda) A.H. Gentry	Roseodendron donnell-smithii	(Rose) Miranda	Cardoso et al 2017, synonym. DOI 10.1073/pnas.1706756114
Tabebuia ochracea	(Cham.) Standl.	Handroanthus ochraceus	(Cham.) Mattos	Cardoso et al 2017, synonym. DOI 10.1073/pnas.1706756114
Tabernaemontana fuchsiaefolia	A. DC.	Tabernaemontana hystrix	Steud.	Cardoso et al 2017, synonym. DOI 10.1073/pnas.1706756114
Tabernaemontana hirtula	Mart. ex Müll. Arg.	Tabernaemontana siphilitica	(L.f.) Leeuwenb.	revised.by.A.Rapini.W.D.Stevens
Tabernaemontana stenoloba	Müll. Arg.	Tabernaemontana heterophylla	Vahl	revised.by.A.Rapini.W.D.Stevens
Tachigali albiflora	(Benoist) Zarucchi & Herend.	Tachigali paraensis	(Huber) Barneby	revised.by.D.Cardoso.J.Iganci.H.C.Lima.T.D.Pennington.L.P.Queiroz
Tachigali bracteolata	Dwyer	Tachigali richardiana	Tul.	revised.by.D.Cardoso.J.Iganci.H.C.Lima.T.D.Pennington.L.P.Queiroz
Tachigali froesii	(Pires) L.F. Gomes da Silva & H.C. Lima	Tachigali bracteosa	(Harms) Zarucchi & Pipoly	revised.by.D.Cardoso.J.Iganci.H.C.Lima.T.D.Pennington.L.P.Queiroz
Tachigali myrmecophila	(Ducke) Ducke	Tachigali glauca	Tul.	revised.by.D.Cardoso.J.Iganci.H.C.Lima.T.D.Pennington.L.P.Queiroz
Tachigali reticulosa	(Dwyer) Zarucchi & Herend.	Tachigali tinctoria	(Benth.) Zarucchi & Herend.	revised.by.D.Cardoso.J.Iganci.H.C.Lima.T.D.Pennington.L.P.Queiroz
Tachigali rusbyi	Harms	Tachigali paniculata	Aubl.	revised.by.D.Cardoso.J.Iganci.H.C.Lima.T.D.Pennington.L.P.Queiroz
Tachigali subbullata	(Ducke) L.F. Gomes da Silva & H.C. Lima	Tachigali guianensis	(Benth.) Zarucchi & Herend.	revised.by.D.Cardoso.J.Iganci.H.C.Lima.T.D.Pennington.L.P.Queiroz
Tachigali tessmannii	Harms	Tachigali formicarum	Harms	revised.by.D.Cardoso.J.Iganci.H.C.Lima.T.D.Pennington.L.P.Queiroz
Talauma ovata	A. St.-Hil.	Magnolia ovata	(A.St.-Hil.) Spreng.	Cardoso et al 2017, synonym. DOI 10.1073/pnas.1706756114
Talisia oliviformis	(Kunth) Radlk.	Melicoccus oliviformis	Kunth	Cardoso et al 2017, synonym. DOI 10.1073/pnas.1706756114
Tapirira pilosa	Sprague	Tapirira obtusa	(Benth.) J.D.Mitch.	revised.by.J.Mitchell
Terminalia tanibouca	Rich.	Terminalia dichotoma	G.Mey.	revised.by.D.Cardoso.P.Fiaschi
Tetragastris altissima	(Aubl.) Swart	Protium altissimum	(Aubl.) Marchand	Daly & Fine 2018. Brittonia. DOI 10.1007/s12228-018-9533-5
Tetragastris hostmannii	(Engl.) Kuntze	Protium surinamense	Byng & Christenh.	Daly & Fine 2018. Brittonia. DOI 10.1007/s12228-018-9533-5
Tetragastris mucronata	(Rusby) Swart	Protium mucronatum	Rusby	Daly & Fine 2018. Brittonia. DOI 10.1007/s12228-018-9533-5
Tetragastris panamensis	(Engl.) Kuntze	Protium picramnioides	Byng & Christenh.	Daly & Fine 2018. Brittonia. DOI 10.1007/s12228-018-9533-5
Tetrazygia urceolata	(Urb.) Borhidi	Miconia urceolata	Urb.	Goldenberg, R. et al. 2013. Phytotaxa. DOI 10.11646/phytotaxa.106.1.1
Thevetia neriifolia	Juss. ex Steud.	Thevetia peruviana	(Pers.) K. Schum.	revised.by.A.Rapini.W.D.Stevens
Tibouchina stenocarpa	(DC.) Cogn.	Pleroma stenocarpa	(Schrank et Mart. ex DC.) Triana	Cardoso et al 2017, synonym. DOI 10.1073/pnas.1706756114
Ticorea pedicellata	DC.	Ticorea foetida	Aubl.	revised.by.J.R.Pirani
Tingulonga hostmannii	(Miq.) Kuntze	Protium surinamense	Byng & Christenh.	Daly & Fine 2018. Brittonia. DOI 10.1007/s12228-018-9533-5
Tococa aristata	Benth.	Miconia tocoaristata	Michelang.	Michelangeli, F. et al. 2018. Brittonia. DOI 10.1007/s12228-018-9546-0
Tococa bullifera	Mart. & Schrank ex DC.	Miconia bullifera	(Mart. & Schrank ex DC.) Michelang.	Michelangeli, F. et al. 2018. Brittonia. DOI 10.1007/s12228-018-9546-0
Tococa capitata	Trail ex Cogn.	Miconia tococapitata	Michelang.	Michelangeli, F. et al. 2018. Brittonia. DOI 10.1007/s12228-018-9546-0
Tococa caquetana	Sprague	Miconia caquetana	(Sprague) Michelang.	Michelangeli, F. et al. 2018. Brittonia. DOI 10.1007/s12228-018-9546-0
Tococa caudata	Markgr.	Miconia tococaudata	Michelang.	Michelangeli, F. et al. 2018. Brittonia. DOI 10.1007/s12228-018-9546-0
Tococa cinnamomea	Triana	Miconia tococinnamomea	Michelang.	Michelangeli, F. et al. 2018. Brittonia. DOI 10.1007/s12228-018-9546-0
Tococa cordata	O. Berg ex Triana	Miconia tococordata	Michelang.	Michelangeli, F. et al. 2018. Brittonia. DOI 10.1007/s12228-018-9546-0
Tococa coronata	Benth.	Miconia tococoronata	Michelang.	Michelangeli, F. et al. 2018. Brittonia. DOI 10.1007/s12228-018-9546-0
Tococa costoides	Michelang.	Miconia costoides	(Michelang.) Michelang.	Michelangeli, F. et al. 2018. Brittonia. DOI 10.1007/s12228-018-9546-0
Tococa filiformis	(Gleason) K. Wurdack	Miconia filiformis	(Gleason) Michelang.	Michelangeli, F. et al. 2018. Brittonia. DOI 10.1007/s12228-018-9546-0
Tococa guianensis	Aubl.	Miconia tococa	(Desr.) Michelang.	Michelangeli, F. et al. 2018. Brittonia. DOI 10.1007/s12228-018-9546-0
Tococa lancifolia	Spruce ex Triana	Miconia lancifolia	(Spruce ex Triana) Michelang.	Michelangeli, F. et al. 2018. Brittonia. DOI 10.1007/s12228-018-9546-0
Tococa macrophysca	Spruce ex Triana	Miconia macrophysca	(Spruce ex Triana) Michelang.	Michelangeli, F. et al. 2018. Brittonia. DOI 10.1007/s12228-018-9546-0
Tococa macrosperma	Mart.	Miconia macrosperma	(Mart.)Michelang.	Michelangeli, F. et al. 2018. Brittonia. DOI 10.1007/s12228-018-9546-0
Tococa stenoptera	Gleason	Miconia stenoptera	(Gleason) Michelang.	Michelangeli, F. et al. 2018. Brittonia. DOI 10.1007/s12228-018-9546-0
Tococa tepuiensis	Wurdack	Miconia tepuiensis	(Wurdack) Michelang.	Michelangeli, F. et al. 2018. Brittonia. DOI 10.1007/s12228-018-9546-0
Topobea ferruginea	Gleason	Blakea ferruginea	Cogn.	revised.by.R.Goldenberg.F.A.Michelangeli
Topobea induta	Markgr.	Blakea inundata	(Markgr.) Penneys & Judd	Cardoso et al 2017, synonym. DOI 10.1073/pnas.1706756114
Topobea multiflora	(D. Don) Triana	Blakea multiflora	D. Don	revised.by.R.Goldenberg.F.A.Michelangeli
Topobea parasitica	Aubl.	Blakea parasitica	(Aubl.) D. Don	revised.by.R.Goldenberg.F.A.Michelangeli
Topobea watsonii	Cogn.	Blakea watsonii	(Cogn.) Penneys & Almeda	Cardoso et al 2017, synonym. DOI 10.1073/pnas.1706756114
Toulicia eriocarpa	Radlk.	Toulicia radlkoferi	Ferrucci	Cardoso et al 2017, synonym. DOI 10.1073/pnas.1706756114
Tovomita elliptica	Engl.	Tovomita laurina	Planch. & Triana	revised.by.V.Bittrich
Tovomita pyrifolia	Planch. & Triana	Tovomita macrophylla	(Poepp.) Walp.	revised.by.V.Bittrich
Tovomita speciosa	Ducke	Tovomitidium speciosum	(Ducke) Ducke	revised.by.V.Bittrich
Tovomitopsis spruceana	Engl.	Clusia trochiformis	Vesque	Cardoso et al 2017, synonym. DOI 10.1073/pnas.1706756114
Trichilia grandifolia	Oliv.	Trichilia elsae	Harms	revised.by.T.D.Pennington
Trichilia maynasiana	C. DC.	Trichilia surinamensis	(Miq.) C. DC.	revised.by.T.D.Pennington
Uragoga colarensis	(Müll. Arg.) Kuntze	Psychotria mapourioides	DC.	revised.by.C.M.Taylor
Uragoga coriacea	(Poir.) Kuntze	Chione venosa	(Sw.) Urb.	revised.by.C.M.Taylor
Uragoga longiflora	(Aubl.) Kuntze	Palicourea longiflora	DC.	revised.by.C.M.Taylor
Uragoga officinalis	(Aubl.) Baill.	Palicourea officinalis	Mart.	Cardoso et al 2017, synonym. DOI 10.1073/pnas.1706756114
Uragoga treubiana	(Müll. Arg.) Kuntze	Rudgea coronata	(Vell.) Müll.Arg.	Cardoso et al 2017, synonym. DOI 10.1073/pnas.1706756114
Uragoga triadica	(Müll. Arg.) Kuntze	Palicourea triadica	(Müll. Arg.) C.M. Taylor	revised.by.C.M.Taylor
Uvaria brasiliensis	(Vell.) Benth. ex Baill.	Cymbopetalum brasiliense	(Vell.) Benth. ex Baill.	revised.by.R.MelloSilva
Varronia dichotoma	Ruiz & Pav.	Varronia bifurcata	(Roem. & Schult.) Feuillet	revised.by.D.Cardoso
Varronia discolor	(Cham. & Schltdl.) Borhidi	Varronia polycephala	Lam.	Cardoso et al 2017, synonym. DOI 10.1073/pnas.1706756114
Varronia monosperma	Jacq.	Varronia polycephala	Lam.	Cardoso et al 2017, synonym. DOI 10.1073/pnas.1706756114
Vernonanthura phosphorica	(Vell.) H. Rob.	Vernonanthura polyanthes	(Spreng.) A.J. Vega & M. Dematt.	Cardoso et al 2017, synonym. DOI 10.1073/pnas.1706756114
Virola calophylloidea	Markgr.	Virola calophylla	Rodrigues 1980 & Flora of Ecuador	revised.by.D.Cardoso
Virola divergens	Ducke	Virola mollissima	(A.DC.) Warb.	revised.by.D.Cardoso
Virola marlenei	W. Rodrigues	Virola marleneae	W.A.Rodrigues [this a typo correction]	revised.by.D.Cardoso
Vismia cavalcantii	M.E. Berg	Vismia cavalcantei	M.E.Berg	revised.by.V.Bittrich
Vismia reichardtiana	(Kuntze) Ewan	Vismia guianensis	(Aubl.) Choisy	revised.by.V.Bittrich
Vochysia martiana	Stafleu	Vochysia pygmaea	Bong.	Cardoso et al 2017, synonym. DOI 10.1073/pnas.1706756114
Vochysia poncy-barrieri	Marc.-Berti	Vochysia poncybarrierorum	Marc.-Berti; this is a spelling correction according to the ICBN	revised.by.G.Shimizu
Wallacea riparia	Gleason & A.C. Sm.	Wallacea insignis	Spruce ex Benth. & Hook.f.	revised.by.D.Cardoso
Watsonamra magnifica	(K. Krause) Standl.	Pentagonia magnifica	K.Krause	Cardoso et al 2017, synonym. DOI 10.1073/pnas.1706756114
Zanthoxylum culantrillo	Kunth	Zanthoxylum fagara	(L.) Sarg.	revised.by.J.R.Pirani
Zanthoxylum kellermanii	P. Wilson	Zanthoxylum riedelianum	subsp. kellermanii (P.Wilson) Reynel	revised.by.J.R.Pirani

## Sheet: 3 species removed
Species ter Steege 2016	Author	note	note2	Andean	Non-Amaz	non-tree	old world	cultivated	note
Abarema centiflora	Barneby & J.W. Grimes	Andean
Abarema cochliacarpos	(Gomes) Barneby & J.W. Grimes	Atlantic forest sensu Cardoso et al
Abarema killipii	(Britton & Rose ex Britton & Killip) Barneby & J.W. Grimes	>500m		1
Abarema turbinata	(Benth.) Barneby & J.W. Grimes	Atlantic forest sensu Cardoso et al
Abatia parviflora	Ruiz & Pav.	>500m		1
Abutilon ramiflorum	A. St.-Hil.	non Amazonian
Acacia floribunda	(Vent.) Willd.	Old World (Indian Ocean)		1
Acacia holosericea	A. Cunn. ex G. Don	Old World (Australia)		1
Acacia longifolia	(Andrews) Willd.	Old World (Australia)		1
Acacia nilotica	(L.) Willd. ex Delile	Old World (Africa)		1
Acacia podalyriifolia	A. Cunn. ex G. Don	Old World (Australia)		1
Acacia tortuosa	(L.) Willd.	>500m		1
Acacia weberbaueri	Harms	non Amazonian
Acalypha padifolia	Kunth	>500m		1
Acalypha peruviana	Müll. Arg.	>500m		1
Acalypha subandina	Ule		no coordinates	1
Acanthocladus brasiliensis	(A. St.-Hil.) Klotzsch ex Hassk.	Atlantic forest	no coordinates	1
Acanthorrhiza ucayalina	Huber		no coordinates	1
Acanthosyris falcata	Griseb.	dry forests Bolivia
Achatocarpus nigricans	Triana	non Amazonian
Achatocarpus pubescens	C.H. Wright	>500m		1
Acosmium bijugum	(Vogel) Yakovlev	Atlantic forest	no coordinates	1
Acosmium tenuifolium	(Vogel) Yakovlev	Atlantic forest	no coordinates	1
Acrocomia glaucescens	Lorenzi	Cerrado	no coordinates	1
Acrocomia hassleri	(Barb. Rodr.) W.J. Hahn	Cerrado/Savanna	no coordinates	1
Actinostemon appendiculatus	Jabl.	Atlantic forest	no coordinates	1
Adelia membranifolia	(Müll. Arg.) Chodat & Hassl.	SDTF, Atlantic forest	no coordinates	1
Adelobotrys adscendens	(Sw.) Triana	liana/herbaceous vines		1		1
Adelobotrys macrantha	Gleason	liana/herbaceous vines		1		1
Adelobotrys macrophylla	Pilg.	liana/herbaceous vines		1		1
Adelobotrys tessmannii	Markgr.	liana/herbaceous vines		1		1
Adenocalymma pseudopatulum	(A.H. Gentry) L.G. Lohmann	liana/herbaceous vines		1		1
Aegiphila bogotensis	(Spreng.) Moldenke	non Amazonian
Aegiphila brachiata	Vell.	Atlantic forest	no coordinates	1
Aegiphila hirsutissima	Moldenke	>500m		1
Aegiphila mediterranea	Vell.
Aequatorium stellatopilosum	(Greenm. & Cuatrec.) C. Jeffrey	>500m		1
Aganope latifolia	(Prain) T.C. Chen & Pedley	Old World (Africa-Asia)		1
Ageratina macbridei	(B.L. Rob.) R.M. King & H. Rob.	>500m		1
Agouticarpa hirsuta	C.H. Perss.	>500m		1
Aidia cochinchinensis	Lour.	Old World (Asia)		1
Aiouea macedoana	Vattimo-Gil	Cerrado	no coordinates	1
Albizia adinocephala	(Donn. Sm.) Britton & Rose ex Record	>500m		1
Albizia elegans	Kurz.	Burma
Alchornea brittonii	Secco	>500m		1
Alchornea coelophylla	Pax & K. Hoffm.	>500m		1
Alchornea cordifolia	(Schumach. & Thonn.) Müll. Arg.	Old World (Africa)		1
Alchornea floribunda	Müll. Arg.	Old World (Africa)		1
Alchornea lojaensis	Secco	>500m		1
Alchornea sidifolia	Müll. Arg.	Atlantic forest	no coordinates	1
Alchornea websteri	Secco	>500m		1
Aldina rio-negrae	M.Yu.Gontsch. & Yakovlev		no coordinates	1
Alibertia longiflora	K. Schum.	Atlantic forest of eastern Brazil	no coordinates	1
Alibertia macrantha	Standl.		no coordinates	1
Alibertia obtusa	K.Schum.	>500m		1
Alibertia oligantha	K. Schum.		no coordinates	1
Allagoptera leucocalyx	(Drude) Kuntze	savanna	no coordinates	1
Allamanda weberbaueri	Markgr.	small tree, >10m				1
Allophylus coriaceus	Radlk.	>500m		1
Allophylus gentryi	Croat		central America
Allophylus myrianthus	Radlk.	>500m		1
Allophylus parimensis	Steyerm.	>500m		1
Allophylus quercifolius	Radlk.	>500m		1
Almeidea rubra	A. St.-Hil.		no coordinates	1
Aloysia oblanceolata	Moldenke	Atlantic forest	no coordinates	1
Aloysia virgata	(Ruiz & Pav.) Pers.	non Amazonian
Alzatea verticillata	Ruiz & Pav.	>500m		1
Ambrosia arborescens	Mill.	>500m		1
Amerimnon spinosum	(Roxb.) Kuntze	Old World (Asia)		1
Ammandra dasyneura	(Burret) Barfod		no coordinates	1
Amorphospermum pruniferum	(F. Muell.) Baehni	Old World (Australia)		1
Amphirrhox grandifolia	Melch.		no coordinates	1
Anacardium fruticosum	J.D. Mitch. & S.A. Mori	>500m		1
Anacardium humile	A. St.-Hil.	this is a geoxyle not a tree				1
Anaxagorea rheophytica	Maas & Westra	>500m		1
Andira ormosioides	Benth.	Atlantic forest
Andira paniculata	Benth.		no coordinates	1
Aniba novogranatensis	Kubitzki	>500m		1
Anisomeris ribesioides	(Benth. ex A. Gray) Rusby	Cerrado	no coordinates	1
Annona aurantiaca	Barb. Rodr.	Pantanal, Cerrado	no coordinates	1
Annona bahiensis	(Maas & Westra) H. Rainer		Bahia
Annona glaucophylla	R.E. Fr.	Cerrado	no coordinates	1
Annona malmeana	R.E. Fr.	Cerrado	no coordinates	1
Annona mammifera	(Maas & Westra) H. Rainer	liana		1		1
Annona nutans	(R.E. Fr.) R.E. Fr.	Cerrado, SDTF	no coordinates	1
Annona reticulata	L.	cultivated, probably from Caribbean		1
Annona scandens	Diels	vine		1	1
Annona spinescens	Mart.	SDTF (Caatinga)	no coordinates	1
Annona squamosa	L.	cultivated, probably from Caribbean		1
Annona warmingiana	Mello-Silva & Pirani	non-Amazonian	no coordinates	1
Anthodiscus montanus	Gleason	Magdalena River valley (Colombian Andes in Central and Eastern Ranges)	no coordinates	1
Anthonotha acuminata	(De Wild.) Léonard	Old World (Africa)		1
Antiaris toxicaria	Lesch.	Old World (Australia, Africa, Asia, Indonesia)		1
Antidesma bunius	(L.) Spreng.	Old World (Asia, Australia)		1
Antidesma ghaesembilla	Gaertn.	Australia		1
Apeiba hispida	Gaertn.		no coordinates	1
Appunia megalantha	C.M.Taylor & Lorence		no coordinates	1
Aralia soratensis	Marchal	non Amazonian
Archontophoenix alexandrae	(F. Muell.) H. Wendl. & Drude	Old World (Australia)		1
Asimina pygmaea	(W. Bartram) Dunal	Venezuela, Guyana, >1000 m	no coordinates	1
Aspidosperma acanthocarpum	Markgr.		no coordinates	1
Aspidosperma neblinae	Monach.	>500m		1
Aspidosperma pyricollum	Müll. Arg.	Atlantic forest	no coordinates	1
Aspidosperma quebracho-blanco	Schltdl.	Chaco	no coordinates	1
Aspidosperma salgadense	Markgr.		no coordinates	1
Aspidosperma triternatum	Rojas Acosta	non-Amazonian	no coordinates	1
Aspidosperma verbascifolium	Müll. Arg.	Cerrado	no coordinates	1
Astrocaryum campestre	Mart.	acaulescent palm		1		1
Astrocaryum echinatum	Barb. Rodr.	SDTF, Chaco	no coordinates	1
Astrocaryum sociale	Barb. Rodr.	acaulescent palm		1		1
Astrocaryum triandrum	Galeano, R. Bernal & F. Kahn	Mesoamerica	no coordinates	1
Astronium concinnum	Schott ex Spreng.	Caatinga dry woodlands, Cerrado	no coordinates	1
Astronium gardneri	Mattick		no coordinates	1
Ateleia ovata	Mohlenbr.	SDTF	no coordinates	1
Ateleia venezuelensis	Mohlenbr.	non-Amazonian	no coordinates	1
Attalea compta	Mart.	Cerrado, Atlantic forest	no coordinates	1
Attalea exigua	Drude	Cerrado	no coordinates	1
Attalea teixeirana	(Bondar) Zona		no coordinates	1
Aulomyrcia curatellifolia	(DC.) O. Berg		no coordinates	1
Aulomyrcia elaeodendra	(DC.) O. Berg		no coordinates	1
Aulomyrcia grandiflora	O. Berg		no coordinates	1
Aulomyrcia puberula	(Cambess.) O. Berg		no coordinates	1
Auxemma oncocalyx	(Allemão) Baill.	SDTF (Caatinga)	no coordinates	1
Averrhoidium paraguaiense	Radlk.	SDTF	no coordinates	1
Axinaea carolina-telleziae	Bussmann & Paniagua	Andes (Venezuela), >1800 m	no coordinates	1
Axinaea grandifolia	(Naudin) Triana	Andes (West coast/slope)	no coordinates	1
Axinaea lanceolata	Ruiz & Pav.	>500m		1
Axinaea nitida	Cogn.	>500m		1
Axinaea scutigera	Triana	>500m		1
Axinaea weberbaueri	Cogn.	Andes (Peru), >2700 m	no coordinates	1
Bactris angustifolia	Dammer		no coordinates	1
Bactris timbuiensis	Boudet-Fernandes	Atlantic forest	no coordinates	1
Bactris tomentosa	Mart.		no coordinates	1
Barnadesia arborea	Kunth	>500m		1
Barnadesia corymbosa	(Ruiz & Pav.) D. Don	>500m		1
Bastardiopsis densiflora	(Hook. & Arn.) Hassl.	non Amazonian
Bauhinia amplifolia	Ducke		no coordinates	1
Bauhinia bauhinioides	(Mart.) J.F. Macbr.	SDTF	no coordinates	1
Bauhinia bicolor	D. Dietr.	Cerrado	no coordinates	1
Bauhinia kunthiana	Vogel	liana	Phanera kunthiana	1		1
Bauhinia leptantha	Malme	Cerrado	no coordinates	1
Bauhinia membranacea	Benth.	Cerrado/Pantanal	no coordinates	1
Bauhinia pauletia	Pers.		no coordinates	1
Bauhinia rubiginosa	Bong.	Bauhinia guianensis	Liana
Bauhinia subclavata	Benth.	SDTF (Caatinga)	no coordinates	1
Bauhinia vespertillo	S.Moore		no coordinates	1
Beilschmiedia alloiophylla	(Rusby) Kosterm.	Andes (West coast/slope, Colombia)	no coordinates	1
Belencita nemorosa	(Jacq.) Dugand	>500m		1
Bernardia pulchella	(Baill.) Müll. Arg.	Atlantic forest	no coordinates	1
Bernardia sidoides	(Klotzsch) Müll. Arg.	herb, subshrub		1		1
Berrya cordifolia	(Willd.) Burret	Old World (Asia)		1
Bicuiba oleifera	(Schott) W.J. de Wilde		no coordinates	1
Blakea bracteata	Gleason	liana or woody epiphyte		1		1
Blakea ciliata	Markgr.	liana or woody epiphyte		1		1
Blakea cuatrecasii	Gleason	>500m		1
Blakea harlingii	Wurdack	>500m		1
Blakea hirsutissima	(J.F. Macbr.) Wurdack	woody vine or shrub		1	1
Blakea hispida	Markgr.	woody vine or shrub		1	1
Blakea paludosa	Gleason	>500m		1
Blakea portentosa	Wurdack	woody vine		1	1
Blakea quadrangularis	Triana	>500m		1
Blakea standleyana	J.F. Macbr.	woody vine		1	1
Blakea villosa	Cogn.	>500m		1
Bocconia frutescens	L.	>500m		1
Bocconia integrifolia	Bonpl.	>500m		1
Bonania erythrosperma	(Griseb.) Benth. & Hook. f. ex B.D. Jacks.	Caribbean (Cuba)	no coordinates	1
Bonnetia bolivarensis	Steyerm.	>500m		1
Bonnetia celiae	Maguire	>500m		1
Bonnetia jauaensis	Maguire	>500m		1
Bonnetia multinervia	(Maguire) Steyerm.	>500m		1
Bonnetia neblinae	Maguire	>500m		1
Bonnetia roraimae	Oliv.	>500m		1
Bonnetia rubicunda	(Sastre) A.L. Weitzman & P.F. Stevens	>500m		1
Bonnetia steyermarkii	Kobuski	>500m		1
Bonnetia tepuiensis	Kobuski & Steyerm.	>500m		1
Bonnetia wurdackii	Maguire	>500m		1
Bonyunia spectabilis	J.R.Grant	Roraima > 1000m
Bourreria cumanensis	(Loefl.) O.E. Schulz		no coordinates	1
Brachychiton populneus	(Schott & Endl.) R. Br.	Andes, >1000 m	no coordinates	1
Brassaia heterotricha	(Seem.) Hutch.	>500m		1
Brugmansia aurea	Lagerh.	cultivated		1
Buchenavia kleinii	Exell	Atlantic forest	no coordinates	1
Bulnesia bonariensis	Griseb.	SDTF, Chaco	no coordinates	1
Bulnesia sarmientoi	Lorentz ex Griseb.	SDTF, Chaco	no coordinates	1
Bunchosia fluminensis	Griseb.	Atlantic forest	no coordinates	1
Bunchosia glandulosa	(Cav.) DC.	Caribbean (Cuba)	no coordinates	1
Bursera tomentosa	(Jacq.) Triana & Planch.	non Amazonian
Butia leptospatha	(Burret) Noblick	Cerrado	no coordinates	1
Butia paraguayensis	(Barb. Rodr.) L.H. Bailey	Cerrado	no coordinates	1
Byrsonima affinis	W.R. Anderson	Cerrado	no coordinates	1
Byrsonima baccae	W.R. Anderson	>500m		1
Byrsonima blanchetiana	Miq.	Cerrado, Campo Rupestre	no coordinates	1
Byrsonima correifolia	A.Juss.	Cerrado, Campo Rupestre	no coordinates	1
Byrsonima dealbata	Griseb.	Cerrado, Campo Rupestre	no coordinates	1
Byrsonima duidana	W.R. Anderson	>500m		1
Byrsonima hatschbachii	W.R. Anderson	Cerrado	no coordinates	1
Byrsonima huberi	W.R. Anderson	>500m		1
Byrsonima maguirei	W.R. Anderson	>500m		1
Byrsonima nitidifolia	A. Juss.	Brazil (GO in high elevation)	no coordinates	1
Byrsonima oblongifolia	A. Juss.	>500m		1
Byrsonima pachypoda	W.R. Anderson	>500m		1
Byrsonima perseifolia	Griseb.	Atlantic forest	no coordinates	1
Byrsonima psilandra	Griseb.		no coordinates	1
Byrsonima rigida	A. Juss.	Cerrado, Campo Rupestre (Bahia)	no coordinates	1
Byrsonima rotunda	Griseb.	Brazilian Atlantic coastal forest and Paraguay	no coordinates	1
Byrsonima rubrobracteata	W.R. Anderson	>500m		1
Byrsonima steyermarkii	W.R. Anderson	>500m		1
Byrsonima tillettii	W.R. Anderson	high elevation (Colombia), 1000 m	no coordinates	1
Caamembeca spectabilis	(DC.) J.F.B. Pastore	herb, subshrub, <10 cm DBH		1		1
Caesalpinia argentina	Burkart	Andes	no coordinates	1
Caesalpinia cassioides	Willd.	>500m		1
Caesalpinia celendiniana	G.P.Lewis & C.E.Hughes	SDTF (SW South America)	no coordinates	1
Caesalpinia decapetala	(Roth) Alston	>500m		1
Caesalpinia marginata	Tul.	Savanna	no coordinates	1
Caesalpinia punctata	Willd.	SDTF (Mesoamerica)	no coordinates	1
Calea sipapoana	Maguire	Asteraceae	Tepuis, >1800 m
Calliandra decrescens	Killip & J.F. Macbr.		no coordinates	1
Calliandra densifolia	Rose ex Harms	SDTF (Mesoamerica)	no coordinates	1
Calliandra dysantha	Benth.	savanna (Brazil)	no coordinates	1
Calliandra elegans	Renvoize	>500m		1
Calliandra foliolosa	Benth.	Savanna	no coordinates	1
Calliandra harrisii	(Lindl.) Benth.	SDTF	no coordinates	1
Calliandra kuhlmannii	Hoehne		no coordinates	1
Calliandra longipes	Benth.	Cerrado, E & C Brazil, N Argentina, Andean Bolivia	no coordinates	1
Calliandra mollissima	(Humb. & Bonpl. ex Willd.) Benth.	>500m		1
Calliandra pakaraimensis	R.S. Cowan	>500m		1
Calliandra squarrosa	Benth.	SDTF	no coordinates	1
Calliandra tocantina	Ducke	Cerrado	no coordinates	1
Calliandra umbellifera	Benth.	SDTF	no coordinates	1
Calliandra virgata	Benth.	Cerrado	no coordinates	1
Callisthene mollissima	Warm.	Cerrado	no coordinates	1
Calophyllum calaba	L.	Old World (Asian)		1
Calycorectes costata	Mattos & D. Legrand		no coordinates	1
Calyptranthes amoena	Pilg.	Cerrado	no coordinates	1
Calyptranthes apoda	McVaugh		no coordinates	1
Calyptranthes blanchetiana	O. Berg	Atlantic forest	no coordinates	1
Calyptranthes brasiliensis	Spreng.	Cerrado	no coordinates	1
Calyptranthes ferruginea	(A. Rich.) Krug & Urb.			1
Campomanesia dichotoma	(O. Berg) Mattos	Atlantic forest	no coordinates	1
Campomanesia schlechtendahliana	(O. Berg) Nied.	Cerrado, Atlantic forest	no coordinates	1
Campomanesia sessiliflora	(O. Berg) Mattos	>500m		1
Campomanesia velutina	(Cambess.) O. Berg	Cerrado	no coordinates	1
Camptouratea persistens	(A. St.-Hil.) Tiegh.	>500m		1
Campylospermum subcordatum	(Stapf) Farron	Old World (Africa)		1
Cantinoa colombiana	(Epling) Harley & J.F.B. Pastore	shrub
Capparicordis crotonoides	(Kunth) Iltis & Cornejo	>500m		1
Capparidastrum pachaca	(Kunth) Hutch.	SDTF, Cerrado	no coordinates	1
Capparidastrum quinum	(J.F. Macbr.) Cornejo & Iltis	SDTF; Chaco dry woodland	no coordinates	1
Capraria biflora	L.	herb, shrub, subshrub		1		1
Cariniana kuhlmannii	Ducke		no coordinates	1
Carpotroche froesiana	Sleumer		no coordinates	1
Cascaronia astragalina	Griseb.	Chaco	no coordinates	1
Casearia zahlbruckneri	Szyszy?.	mainly over 1500m, no collections < 500m
Cassia javanica	L.	Old World (Asia)		1
Cassia leschenaultiana	DC.	Old World (Asia)		1
Cassia mimosoides	L.	Old World (Asia)		1
Catostemma durifolius	W.S. Alverson	>500m		1
Catostemma lemense	Sanoja	Tepui, above 1000 m elevation	no coordinates	1
Catostemma marahuacense	Steyerm.	>500m		1
Catostemma micranthum	Ducke		no coordinates	1
Cecropia albicans	Trécul	>500m		1
Cecropia kavanayensis	Cuatrec.	>500m		1
Cecropia tacuna	C.C. Berg & P. Franco	>500m		1
Cecropia telenitida	Cuatrec.	>500m		1
Cedrela kuelapensis	T.D.Penn. & Daza	Andes (Peru), >1900 m	no coordinates	1
Ceiba pubiflora	(A. St.-Hil.) K. Schum.	SDTF	no coordinates	1
Cenostigma gardnerianum	Tul.	SDTF	no coordinates	1
Centrolobium tomentosum	Guillemin ex Benth.	Atlantic forest	no coordinates	1
Centronia crassiramis	(Naudin) Triana		no coordinates	1
Centronia haemantha	(Planch. & Lindl.) Triana	>500m		1
Centronia neblinae	Wurdack	>500m		1
Ceroxylon peruvianum	Galeano, Sanín & K.Mejia	>500m		1
Ceroxylon vogelianum	(Engel) H. Wendl.	>500m		1
Cestrum conglomeratum	Ruiz & Pav.	>500m		1
Cestrum gardneri	Sendtn.	Atlantic forest	no coordinates	1
Cestrum longiflorum	Ruiz & Pav.	>500m		1
Cestrum peruvianum	Willd. ex Roem. & Schult.	>500m		1
Cestrum rigidum	Rusby	>500m		1
Cestrum schlechtendahlii	G.Don		no coordinates	1
Cestrum strictum	Schott ex Sendtn.	Atlantic forest	no coordinates	1
Cestrum velutinum	Hiern	SDTF, Cerrado	no coordinates	1
Chaetocarpus myrsinites	Baill.	>500m		1
Chamaecrista aiarana	(H.S. Irwin) H.S. Irwin & Barneby		no coordinates	1
Chamaecrista eitenorum	(H.S. Irwin & Barneby) H.S. Irwin & Barneby	SDTF	no coordinates	1
Chamaecrista fasciculata	(Michx.) Greene	herb		1		1
Chamaecrista glandulosa	(L.) Greene	herb		1		1
Chamaecrista longipes	(Domin) Pedley	Old World (Australia)		1
Chamaecrista nictitans	(L.) Moench	herb		1		1
Chamaecrista orbiculata	(Benth.) H.S. Irwin & Barneby	savanna	no coordinates	1
Chamaecrista subpeltata	(Rizzini) H.S. Irwin & Barneby	eastern Brazil through Argentina, sesasonal forest	no coordinates	1
Chamaecrista tenuisepala	(Benth.) H.S. Irwin & Barneby		no coordinates	1
Chamaecrista zygophylloides	(Taub.) H.S. Irwin & Barneby	herb				1
Chamaedorea costaricana	Oerst.	>500m		1
Chassalia virens	(Hiern) K. Schum.	Old World (Africa)		1
Cheiloclinium anomalum	Miers	liana		1		1
Cheiloclinium articulatum	(A.C. Sm.) A.C. Sm.	liana		1		1
Cheiloclinium gleasonianum	(A.C. Sm.) A.C. Sm.	liana		1		1
Cheiloclinium obtusum	A.C. Sm.	liana		1		1
Chiococca alba	(L.) Hitchc.	climber, shrub		1		1
Chloroleucon chacoense	(Burkart) Barneby & J.W. Grimes	Chaco	no coordinates	1
Chomelia bella	(Standl.) Steyerm.	savanna (Cerrado)	no coordinates	1
Chomelia estrellana	Müll. Arg.	liana		1		1
Chomelia pubescens	Cham. & Schltdl.	eastern Brazil (Bahia)	no coordinates	1
Chomelia ulei	(Krause) Achille & Delprete		no coordinates	1
Chorisepalum psychotrioides	Ewan	>500m		1
Cinchona capuli	L. Andersson	>500m		1
Cinchona fruticosa	L. Andersson	>500m		1
Cinchona hirsuta	Ruiz & Pav.	>500m		1
Cinchona krauseana	L. Andersson	>500m		1
Cinchona pitayensis	(Wedd.) Wedd.	>500m		1
Cinchona pyrifolia	L. Andersson	>500m		1
Cinchona scrobiculata	Bonpl.	>500m		1
Cinnamomum impressum	(Meisn.) Kosterm.		no coordinates	1
Cinnamomum matthewsii	(Meisn.) Kosterm.	Andes (Peru), >2700 m	no coordinates	1
Cinnamomum maynense	(Nees) Kosterm.		no coordinates	1
Cinnamomum subsessile	(Meisn.) Kosterm.	>500m		1
Cinnamomum subtriplinervium	(Meisn.) Kosterm.	Central America (Panama)	no coordinates	1
Citharexylum dentatum	Tafalla ex D. Don	>500m		1
Citharexylum gentryi	Moldenke	western Ecuador	revised by J.E. Guevara Andino	1
Citharexylum kunthianum	Moldenke	coastal northern South America	no coordinates	1
Citharexylum subflavescens	S.F. Blake	>500m		1
Citronella gongonha	(Mart.) R.A. Howard	Cerrado, Atlantic forest	no coordinates	1
Citronella ilicifolia	(Sleumer) R.A. Howard	>500m		1
Clavija wallnoeferi	B.Ståhl		no coordinates	1
Cleidion membranaceum	Pax & K. Hoffm.	coastal northern South America (Colombia)	no coordinates	1
Clethra castaneifolia	Meisn.	not collected in the Amazon lowlands, all the records in Tropicos correspond to upper montane or montane forests
Clethra cuneata	Rusby	>500m		1
Clethra fagifolia	Kunth	not collected in the Amazon lowlands, all the records in Tropicos correspond to upper montane or montane forests
Clethra lanata	M. Martens & Galeotti	>500m		1
Clethra ovalifolia	Turcz.	not collected in the Amazon lowlands, all the records in Tropicos correspond to upper montane or montane forests
Clethra pedicellaris	Turcz.	>500m		1
Clethra peruviana	Szyszy?.	>500m		1
Clethra scabra	Pers.	not collected in the Amazon lowlands, all the records in Tropicos correspond to upper montane or montane forests
Clitoria javitensis	(Kunth) Benth.	liana		1		1
Clusia brachycarpa	Cuatrec.	>500m		1
Clusia burchellii	Engl.	>500m		1
Clusia colombiana	Pipoly	>500m		1
Clusia dixonii	Little	>500m		1
Clusia elliptica	Kunth	>500m		1
Clusia fabiolae	Pipoly	>500m		1
Clusia flava	Jacq.	non-Amazonian	no coordinates	1
Clusia guayanae	Pipoly	>500m		1
Clusia imbricata	Steyerm.	>500m		1
Clusia parvifolia	Maguire	>500m		1
Clusia pavonii	Planch. & Triana	>500m		1
Clusia peruviana	Szyszy?.	>500m		1
Clusia phelpsiana	Maguire	>500m		1
Clusia polyandra	(Vesque) Pipoly	>500m		1
Clusia pseudomangle	Planch. & Triana	>500m		1
Clusia ptaritepuiensis	(Steyerm.) Pipoly	>500m		1
Clusia schomburgkii	Vesque	west of Andes - Chocó	no coordinates	1
Clusia sphaerocarpa	Planch. & Triana	>500m		1
Clusia thurifera	Planch. & Triana	>500m		1
Clusia vaginata	Cuatrec.	Only known from the Atlantic forest of Rio de Janeiro, SE Brazil	no coordinates	1
Cnicothamnus azafran	(Cabrera) Cabrera	Pantanal	no coordinates	1
Cnidoscolus bahianus	(Ule) Pax & K. Hoffm.	SDTF	no coordinates	1
Cnidoscolus cnicodendron	Griseb.	SDTF (Bolivia)	no coordinates	1
Cnidoscolus orientensis	Fern.Casas	eastern Brazil	no coordinates	1
Cnidoscolus paucistamineus	(Pax) Pax	savanna	no coordinates	1
Cnidoscolus phyllacanthus	(Müll. Arg.) Pax & L. Hoffm.	SDTF	no coordinates	1
Cnidoscolus quercifolius	Pohl	SDTF	no coordinates	1
Cnidoscolus urens	(L.) Arthur	SDTF	no coordinates	1
Coccoloba brasiliensis	Nees & Mart.	Savanna, SDTF	no coordinates	1
Coccoloba colombiana	R.A. Howard	Andean
Coccoloba grandiflora	Lindau	Atlantic forest	no coordinates	1
Coccoloba guaranitica	Hassl.	Chaco, SDTF; northern Argentina to Bahia in northeastern Brazil (Disjunct distribution).	no coordinates	1
Coccoloba meisneriana	(Britton) K.Schum.		no coordinates	1
Coccoloba persicaria	Wedd.	>500m		1
Coccoloba plantaginea	Wedd.		no coordinates	1
Coccoloba uvifera	(L.) L.	coastal regions throughout tropical North and Central America, the Caribbean, and northern South America sensu Cardoso et al but collected in Amazon			1			1
Cojoba beckii	Barneby & J.W. Grimes	>500m		1
Columellia oblonga	Ruiz & Pav.	>500m		1
Conchocarpus larensis	(Tamayo & Croizat) Kallunki & Pirani		N-Venezuela.
Condaminea macrophylla	Poepp. & Endl.		no coordinates	1
Condylocarpon intermedium	Müll.Arg.	vine		1	1
Connarus coriaceus	G. Schellenb.	liana		1		1
Conostegia apiculata	Wurdack	>500m		1
Conostegia speciosa	Naudin	Central America and Chocó	no coordinates	1
Conostegia tenuifolia	Donn. Sm.	>500m		1
Copaifera brasiliensis	Dwyer	Cerrado	no coordinates	1
Copaifera elliptica	Mart.	Cerrado	no coordinates	1
Copaifera luetzelburgii	Harms	SDTF	no coordinates	1
Copaifera magnifolia	Dwyer	Cerrado	no coordinates	1
Copaifera malmei	Harms	Cerrado	no coordinates	1
Copaifera marginata	Benth.	Cerrado	no coordinates	1
Cordia americana	(L.) Gottschling & J.S. Mill.	Chaco dry woodland	no coordinates	1
Cordia anabaptista	Cham.	Atlantic forest	no coordinates	1
Cordia dichotoma	G. Forst.	Old World (Asia, northern Australia, and western Melanesia)		1
Cordia gerascanthus	L.	dry vegetation (Bolivia)	no coordinates	1
Cordia paniculata	Roth	Old World (Africa, Madagascar)		1
Cordia roraimae	I.M. Johnst.	>500m		1
Cordia rufescens	A. DC.	Cerrado	no coordinates	1
Cordia scayliensis	L.	not found		1
Cordia sebestena	L.	USA and Central America sensu Cardoso et al but collected in Amazon			1			1
Cordia splendida	Diels	Andes, >1000 m	no coordinates	1
Cordia thaisiana	G. Agostini	Dry forests throughout Mexico, Central America, and the West Indies	no coordinates	1
Cordia trichoclada	DC.	Atlantic forest	no coordinates	1
Cordia truncata	Fresen.	Cerrado	no coordinates	1
Cordia varronifolia	I.M. Johnst.	>500m		1
Cordia weddellii	I.M. Johnst.	Bolivian Andes and Paraguaian Chaco	no coordinates	1
Cordiera humilis	(K. Schum.) Kuntze	savanna	no coordinates	1
Corymbia torelliana	(F. Muell.) K.D. Hill & L.A.S. Johnson	Old World (Australia)		1
Couepia rufa	Ducke	non Amazonian
Couepia venosa	Prance	non Amazonian
Couepia venosa	Prance	non Amazonian
Couma arenicola	Zarucchi		no coordinates	1
Coumarouna polyphylla	(Huber) Ducke		no coordinates	1
Coumarouna trifoliolata	Ducke		no coordinates	1
Coursetia hassleri	Chodat	SDTF	no coordinates	1
Coussapoa argentea	Akkermans & C.C. Berg	>500m		1
Coussapoa contorta	Cuatrec.	>500m		1
Coussapoa duquei	Standl.	>500m		1
Coussarea contracta	(Walp.) Müll. Arg.	eastern Brazil, sesasonal forest	no coordinates	1
Coussarea frondosa	S. Moore	high elevation (British Guiana)	no coordinates	1
Coussarea grandifolia	Rusby	coastal northern South America (Venezuela)	no coordinates	1
Coussarea hyacinthiflora	Standl.		no coordinates	1
Coussarea maranonensis	C.M.Taylor		no coordinates	1
Cratylia argentea	(Desv.) Kuntze	liana	SDTF, Atlantic forest sensu Cardoso et al but collected in ALF	1		1
Cremastosperma juruense	R.E.Fr.		no coordinates	1
Cremastosperma macrocarpum	Maas		non Amazonian
Critoniopsis jelskii	(Hieron.) H. Rob.	>500m		1
Critoniopsis sevillana	(Cuatrec.) H. Rob.	>500m		1
Crossothamnus gentryi	R.M. King & H. Rob.	>500m		1
Croton ascendens	Secco & N.A. Rosa		no coordinates	1
Croton callicarpifolius	Vahl ex Geiseler	>500m		1
Croton campinarensis	Secco, A. Rosário & P.E. Berry		no coordinates	1
Croton celtidifolius	Baill.	Atlantic forest	no coordinates	1
Croton doctoris	S. Moore	Savanna	no coordinates	1
Croton floribundus	Spreng.	Atlantic forest, cerrado	no coordinates	1
Croton glandulatus	Vell.	Atlantic forest	no coordinates	1
Croton grazielae	Secco		no coordinates	1
Croton javarisensis	Secco	liana, scandent shrub		1		1
Croton luetzelburgii	Pax & K.Hoffm.	Caatinga, Central Brazilian Savanna, Atlantic Rainforest	no coordinates	1
Croton neblinae	Jabl.	>500m		1
Croton olivaceus	Müll. Arg.	>500m		1
Croton perimetralensis	Secco	scandent shrub		1		1
Croton perspeciosus	Croizat	>500m		1
Croton pilgeri	Ule	Andes, >1000 m	no coordinates	1
Croton pilulifer	Rusby	>500m		1
Croton pseudofragrans	Croizat	scandent shrub		1		1
Croton pungens	Jacq.	>500m		1
Croton rimbachii	Croizat	>500m		1
Croton roraimensis	Croizat	>500m		1
Croton sipaliwinensis	Lanj.		no coordinates	1
Croton tonantinensis	Jabl.		no coordinates	1
Croton uribei	Croizat	high elevation (Venezuela)	no coordinates	1
Croton xanthochylus	Croizat	Andes, >1500 m	no coordinates	1
Cryosophila warscewiczii	(H. Wendl.) Bartlett	dry chaparral	no coordinates	1
Cryptocarya moschata	Nees & Mart.	Atlantic forest, cerrado	no coordinates	1
Cuspidaria lateriflora	(Mart.) DC.	liana		1		1
Cyathostegia mathewsii	(Benth.) Schery	>500m		1
Cybianthus agostinianus	Pipoly	>500m		1
Cybianthus myrianthos	(Rchb. ex A. DC.) Miq.		no coordinates	1
Cynophalla mattogrossensis	(Pilg.) Cornejo & Iltis	Cerrado	no coordinates	1
Cyphomandra tegorea	(Aubl.) Hemsl.		no coordinates	1
Cyphomandra tobagensis	Sandwith	>500m		1
Dacryodes acuptipyrena	Cuatrec.	Andes (west coast/slope, Chocó) and Central America	no coordinates	1
Dacryodes edulis	(G. Don) H.J. Lam	Old World (Africa)		1
Dacryodes olivifera	Cuatrec.	>500m		1
Daemonorops angustifolia	(Griff.) Mart.	Old World (Asia)		1
Daemonorops jenkinsiana	(Griff.) Mart.	Old World (Asia)		1
Dahlstedtia araripensis	(Benth.) M.J. Silva & A.M.G. Azevedo	SDTF (Caatinga)	no coordinates	1
Dalbergia brownei	(Jacq.) Schinz	liana		1		1
Dalbergia cearensis	Ducke	SDTF (Caatinga)	no coordinates	1
Dalbergia glandulosa	Benth.	Cerrado	no coordinates	1
Dalbergia hiemalis	Malme	Cerrado	no coordinates	1
Dalbergia nephrocarpa	Ducke		no coordinates	1
Daphnopsis dircoides	Steyerm.	>500m		1
Dasyphyllum brasiliense	(Spreng.) Cabrera	non Amazonian, and vine
Dasyphyllum tomentosum	(Spreng.) Cabrera		no coordinates	1
Davilla elliptica	A. St.-Hil.	liana/herbaceous vines		1		1
Davilla lacunosa	Mart.	liana/herbaceous vines		1		1
Davilla lucida	C. Presl		no coordinates	1
Deguelia angulata	(Ducke) A.M.G. Azevedo & R.A. Camargo		no coordinates	1
Delostoma integrifolium	D. Don	>500m		1
Desfontainia spinosa	Ruiz & Pav.	>500m		1
Desfontainia splendens	Bonpl.	>500m		1
Desfontainia steyermarkii	Moldenke	>500m		1
Desmodium barbatum	(L.) Benth.	herb		1		1
Desmoncus horridus	Splitg. ex Mart.	climbing palm, <10 cm DBH		1		1
Desmoncus leptoclonos	Drude		no coordinates	1
Desmoncus polyacanthos	Mart.	climbing palm, <10 cm DBH		1		1
Desmoncus pycnacanthos	Mart.	Desmoncus polyacanthos	vine
Diacidia glaucifolia	(Maguire) W.R. Anderson	>500m		1
Diacidia rufa	(Maguire) W.R. Anderson	>500m		1
Diacidia steyermarkii	(Maguire) W.R. Anderson	>500m		1
Dichapetalum coelhoi	Prance	liana		1		1
Dichapetalum latifolium	Baill.	liana		1		1
Dichapetalum pauper	Rizzini	liana		1		1
Dichapetalum pedunculatum	(DC.) Baill.	liana		1		1
Diclidanthera bolivarensis	Pittier	liana		1		1
Dicranostyles integra	Ducke	vine		1	1
Dicranostyles laxa	Ducke	vine		1	1
Dicymbopsis amazonica	(Ducke) Ducke		no coordinates	1
Didymochlamys connellii	N.E. Br.	epiphyte		1
Dilkea lecta	Feuillet		no coordinates	1
Diodia teres	Walter	Hexasepalum teres	herb/shrub
Dioicodendron dioicum	(K. Schum. & Krause) Steyerm.	>500m		1
Diospyros blancoi	A. DC.	>500m		1
Diospyros coccolobifolia	Mart. ex Miq.	Cerrado of SE Brazil (states of Minas Gerais and São Paulo)	no coordinates	1
Diospyros ferrea	(Willd.) Bakh.	Old World (Asia)		1
Diospyros martini	Benoist		no coordinates	1
Diospyros mattogrossensis	Hoehne	>500m		1
Diospyros tepu	B. Walln.	>500m		1
Diospyros virginiana	L.	The "American persimmon", native from USA		1
Diplokeleba herzogii	Radlk.	Dry forest, Bolivia
Diplostephium haenkei	(DC.) Wedd.	>500m		1
Diplotropis ferruginea	Benth.	>500m		1
Doliocarpus guianensis	(Aubl.) Gilg	liana/herbaceous vines		1		1
Doliocarpus spraguei	Cheesman	liana/herbaceous vines		1		1
Doliocarpus verruculosus	Kubitzki	liana/herbaceous vines		1		1
Drimys brasiliensis	Miers	>500m		1
Drypetes perakensis	Gage	Old World (Malaysia)		1
Duguetia confusa	Maas	>500m		1
Dulacia singularis	Vell.	Only known from the Atlantic forest of Rio de Janeiro, SE Brazil	no coordinates	1
Duranta sprucei	Briq.	>500m		1
Duroia retrorsipila	Steyerm.	>500m		1
Dussia foxii	Rudd		no coordinates	1
Ebenus myrmecocarpa	(Mart.) Kuntze		no coordinates	1
Eirmocephala cainarachensis	(Hieron.) H. Rob.	Central America and base of Andes of Venezuela	no coordinates	1
Elaeagia ecuadorensis	Steyerm.	>500m		1
Elaeagia karstenii	Standl.	>500m		1
Elaeagia magniflora	Steyerm.	>500m		1
Elaphandra moriana	Pruski	scandent subshrub		1		1
Emmotum fulvum	R.A. Howard	>500m		1
Endlicheria goeldiana	Vattimo-Gil		no coordinates	1
Endlicheria vinotincta	C.K. Allen	climber		1		1
Eremanthus cinctus	Baker	Cerrado	no coordinates	1
Eremanthus erythropappus	(DC.) MacLeish	Cerrado, Atlantic forest	no coordinates	1
Eremanthus glomerulatus	Less.	Cerrado	no coordinates	1
Ericoides racemosum	(Thunb.) Kuntze	Old World (Africa)		1
Eriotheca ruizii	(K. Schum.) A. Robyns	SDTF species, not collected in the Amazon, collections probably misidentified with other Eriotheca occuring in the Amazon
Erisma djalma-batistae	Paula		no coordinates	1
Erythrina falcata	Benth.	>500m		1
Erythroxylum ambiguum	Peyr.	Atlantic forest	no coordinates	1
Erythroxylum amplifolium	Baill.	Old World: Madagascar [the homonym Erythroxylum amplifolium (Mart.) O.E. Schulz, non Baillon is a distinct species now under the new name Erythroxylum umbu Costa-Lima; yet this species is not Amazonian, it occurs in the Atlantic forest domain of southeastern Brazil and Uruguay (Costa-Lima & Amorim 2017)		1
Erythroxylum betulaceum	Mart.	>500m		1
Erythroxylum laetevirens	O.E. Schulz	Caatinga endemic	no coordinates	1
Erythroxylum lenticellosum	Huber	non-Amazonian	no coordinates	1
Erythroxylum lygoides	O.E. Schulz		no coordinates	1
Erythroxylum nitidum	Spreng.	coastal northern South America	no coordinates	1
Erythroxylum nobile	O.E. Schulz	>500m		1
Erythroxylum ochranthum	Mart.	Atlantic forest	no coordinates	1
Erythroxylum passerinum	Mart.	Atlantic forest	no coordinates	1
Erythroxylum patentissimum	O.E. Schulz	Chaco dry woodlands	no coordinates	1
Erythroxylum revolutum	Mart.	Atlantic forest, SDTF, Caatinga	no coordinates	1
Erythroxylum rimosum	O.E. Schulz	SDTF (Central & N. South America)	no coordinates	1
Erythroxylum santosii	Plowman	Atlantic forest, caatinga	no coordinates	1
Erythroxylum vaccinifolium	Mart.	Cerrado and SDTF	no coordinates	1
Eschweilera antioquensis	Dugand & Daniel	coastal northern South America	no coordinates	1
Esenbeckia febrifuga	(A. St.-Hil.) A. Juss. ex Mart.	Atlantic forest, Cerrado	no coordinates	1
Esenbeckia oligantha	Kaastra	Cerrado	no coordinates	1
Esenbeckia pumila	Pohl	>500m		1
Eugenia bacopari	D. Legrand	Atlantic forest	no coordinates	1
Eugenia brasiliana	(L.) Aubl.		no coordinates	1
Eugenia brasiliensis	Lam.	Paraguai, Brasil (MT, SP)	no coordinates	1
Eugenia cristaensis	O. Berg	Cerrado	no coordinates	1
Eugenia decussata	(Vell.) Mattos	Atlantic forest	no coordinates	1
Eugenia gemmiflora	O. Berg	Cerrado	no coordinates	1
Eugenia hartmanniae	Mattos	Cerrado	no coordinates	1
Eugenia klappenbachiana	Mattos & D. Legrand	not Amazonian	no coordinates	1
Eugenia kleinii	D. Legrand	Atlantic forest	no coordinates	1
Eugenia klotzschiana	O. Berg	Cerrado	no coordinates	1
Eugenia langsdorffii	O. Berg	Cerrado	no coordinates	1
Eugenia lutescens	Cambess.	Atlantic forest	no coordinates	1
Eugenia macahensis	O. Berg	Atlantic forest	no coordinates	1
Eugenia manausensis	(Mattos & D.Legrand) Mattos		no coordinates	1
Eugenia maranhaoensis	G. Don		no coordinates	1
Eugenia megaflora	(O. Berg) Govaerts	Cerrado	no coordinates	1
Eugenia microcarpa	O. Berg	NW Colombia, montane	no coordinates	1
Eugenia obscura	(Lindl.) DC.		no coordinates	1
Eugenia pisiformis	Cambess.	Atlantic forest	no coordinates	1
Eugenia pistaciifolia	DC.	Caatinga, Cerrado	no coordinates	1
Eugenia prolixa	S. Moore	Pantanal	no coordinates	1
Eugenia rodriguesii	(Mattos & D. Legrand) Mattos		no coordinates	1
Eugenia schlechtendaliana	O. Berg		no coordinates	1
Eugenia sellowiana	DC.	Cerrado	no coordinates	1
Eugenia sobralii	(Kiaersk.) Mattos	Atlantic forest	no coordinates	1
Eugenia suberosa	Cambess.	Cerrado	no coordinates	1
Eugenia teresa-ruiziana	Villarroel & Faria	Cerrado	no coordinates	1
Eugenia ternatifolia	Cambess.	Cerrado	no coordinates	1
Eugenia umbelliflora	O. Berg	Atlantic forest	no coordinates	1
Eugenia wurdackii	(McVaugh) Mattos		no coordinates	1
Euphorbia laurifolia	Juss. ex Lam.	>500m		1
Euphorbia neriifolia	L.	<10cm s. Cardoso but retained			1			1
Euphorbia tessmannii	Mansf.		no coordinates	1
Eurydochus bracteatus	Maguire & Wurdack	>500m		1
Euscaphis japonica	(Thunb. ex Roem. & Schult.) Dippel	Old World (Asia)		1
Euterpe luminosa	A.J. Hend., Galeano & E. Meza	>500m		1
Exellodendron cordatum	(Hook. f.) Prance	Cerrado	no coordinates	1
Exellodendron gardneri	(Hook. f.) Prance	>500m		1
Exostema corymbosum	(Ruiz & Pav.) Spreng.	>500m		1
Faramea bangii	Rusby	>500m		1
Faramea calophylla	Standl.	>500m		1
Faramea calyptrata	C.M. Taylor	>500m		1
Faramea candelabrum	Standl.	>500m		1
Faramea cardonae	Standl. & Steyerm.	>500m		1
Faramea coerulescens	K. Schum. & K. Krause	>500m		1
Faramea condorica	C.M. Taylor	>500m		1
Faramea heterocalyx	Müll. Arg.		no coordinates	1
Faramea leucocalyx	Müll. Arg.	Southeastern Brazil	no coordinates	1
Faramea macrura	Standl.	Andes and Chaco	no coordinates	1
Faramea monantha	Müll. Arg.	Southeastern Brazil	no coordinates	1
Faramea silvae	Steyerm.		no coordinates	1
Faramea singularis	Standl.		no coordinates	1
Faramea stenomeris	Standl.		no coordinates	1
Faramea uncinata	C.M. Taylor	>500m		1
Faramea yutajensis	Steyerm.	>500m		1
Ferreyranthus excelsus	(Poepp.) H. Rob. & Brettell	>500m		1
Ferreyranthus verbascifolius	(Kunth) H. Rob. & Brettell	>500m		1
Ficus apollinaris	Dugand	>500m		1
Ficus deltoidea	Jack	South east asia			1			1
Ficus dodsonii	C.C.Berg	non-Amazonian	no coordinates	1
Ficus gigantosyce	Dugand	>500m		1
Ficus ingens	(Miq.) Miq.	Old World (Africa and Arabia)		1
Ficus loxensis	C.C. Berg	>500m		1
Ficus microcarpa	L. f.	South east asia and widely cultivated			1			1
Ficus natalensis	Hochst.	Old World (Africa)		1
Ficus organensis	Miq.	Atlantic forest	no coordinates	1
Ficus polita	Vahl	Old World (Africa)		1
Ficus polyantha	Warb.	Old World (Papua New Guinea)		1
Ficus pumila	L.	South east asia and widely cultivated			1			1
Ficus quijosana	C.C.Berg		no coordinates	1
Ficus religiosa	L.	cultivated		1
Ficus retusa	L.	Old World (Malasia)		1
Ficus sumacoana	C.C.Berg	non-Amazonian	no coordinates	1
Ficus tiliifolia	Baker	Old World (Madagascar)		1
Ficus turrialbana	W.C. Burger	>500m		1
Firmiana simplex	(L.) W. Wight	Old World (China)		1
Flacourtia jangomas	(Lour.) Raeusch.	Southeast and East Asia		1
Franchetella platyphylla	(A.C. Sm.) Aubrév.		no coordinates	1
Freziera lanata	(Ruiz & Pav.) Tul.	>500m		1
Freziera reticulata	Bonpl.	>500m		1
Freziera tomentosa	(Ruiz & Pav.) Tul.	>500m		1
Galipea simplicifolia	Schult.	Northern and northwestern Venezuela	no coordinates	1
Garcinia ovalifolia	Oliv.	Old World (Africa)		1
Garcinia sessilis	(G. Forst.) Seem.	Old World (Asia)		1
Geissanthus ecuadorensis	Mez	>500m		1
Genipa mussaendae	(L. f.) Baill.		no coordinates	1
Geoffroea decorticans	(Gillies ex Hook. & Arn.) Burkart	Chaco	no coordinates	1
Gironniera nervosa	Planch.	Old World (Asia)		1
Gochnatia palosanto	Cabrera	Chaco and SDTF of southern Brazil, Argentina, Paraguay, Bolivia	no coordinates	1
Gochnatia paniculata	(Less.) Cabrera	>500m		1
Gochnatia polymorpha	(Less.) Cabrera	Cerrado, Atlantic forest	no coordinates	1
Godoya antioquiensis	Planch.	>500m		1
Godoya obovata	Ruiz & Pav.	Andes, >1000 m	no coordinates	1
Gomidesia lindeniana	O. Berg	>500m		1
Gomidesia nitida	(Vell.) Nied.	Atlantic forest	no coordinates	1
Gomidesia schaueriana	O. Berg	Atlantic forest	no coordinates	1
Gongylolepis benthamiana	R.H. Schomb.	>500m		1
Gongylolepis bracteata	Maguire	>500m		1
Gongylolepis jauaensis	(Aristeg., Maguire & Steyerm.) V.M. Badillo	>500m		1
Gongylolepis paruana	Maguire	>500m		1
Goniorrhachis marginata	Taub.	SDTF	no coordinates	1
Gonzalagunia dependens	Ruiz & Pav.	>500m		1
Graffenrieda calyptrelloides	Wurdack	>500m		1
Graffenrieda grandifolia	Gleason	>500m		1
Graffenrieda harlingii	Wurdack	>500m		1
Graffenrieda jauana	Wurdack	>500m		1
Graffenrieda kralii	Wurdack	>500m		1
Graffenrieda laevicarpa	Michelang. & R.Goldenb.	Tepuis, >800 m	no coordinates	1
Graffenrieda obliqua	Triana	>500m		1
Graffenrieda versicolor	Gleason	>500m		1
Guapira areolata	(Heimerl) Lundell	shrub, south Brazil, Paraguay	no coordinates	1
Guapira campestris	(Netto) Lundell	Cerrado	no coordinates	1
Guapira nitida	(J.A. Schmidt) Lundell	Atlantic forest	no coordinates	1
Guapira pacurero	(Kunth) Lundell	not in Amazon	revised by J.E. Guevara Andino	1
Guarea cartaguenya	Cuatrec.	>500m		1
Guatteria alticola	Scharf & Maas	>500m		1
Guatteria amplifolia	Triana & Planch.	Annonaceae	Central America
Guatteria australis	A. St.-Hil.	Annonaceae	Cerrado, Atlantic forest
Guatteria beniensis	Maas & Westra sp nov	inter-Andean forests of Bolivia	no coordinates	1
Guatteria pakaraimae	Scharf & Maas	>500m		1
Guatteria scandens	Ducke	liana	liana sensu Cardoso et al but collected in ALF	1		1
Guatteria verrucosa	R.E. Fr.	Central America (Costa Rica)	no coordinates	1
Guettarda blanchetiana	Müll. Arg.	SDTF (Caatinga)	no coordinates	1
Guettarda tournefortiopsis	Standl.	>500m		1
Gustavia brachycarpa	Pittier	Andes (west coast/slope)	no coordinates	1
Gynoxys calyculisolvens	Hieron.	>500m		1
Gynoxys colanensis	M.O. Dillon & Sagást.	>500m		1
Gynoxys malcabalensis	Cuatrec.	>500m		1
Gynoxys poggeana	Mattf.	>500m		1
Gynoxys soukupii	Cuatrec.	>500m		1
Gyrocarpus americanus	Jacq.	non Amazonian
Handroanthus selachidentatus	(A.H. Gentry) S.O. Grose	SDTF	no coordinates	1
Handroanthus vellosoi	(Toledo) Mattos	Atlantic forest	no coordinates	1
Hawkesiophyton ulei	(Dammer) Hunz.	epiphyte		1
Hedyosmum angustifolium	(Ruiz & Pav.) Solms	>500m		1
Hedyosmum anisodorum	Todzia	>500m		1
Hedyosmum cuatrecazanum	Occhioni	>500m		1
Hedyosmum cumbalense	H. Karst.	>500m		1
Hedyosmum dombeyanum	Solms	>500m		1
Hedyosmum gentryi	D'Arcy & Liesner	>500m		1
Hedyosmum goudotianum	Solms
Hedyosmum intermedium	Todzia
Hedyosmum lechleri	Solms	>500m		1
Hedyosmum neblinae	Todzia	>500m		1
Hedyosmum peruvianum	Todzia	>500m		1
Hedyosmum scabrum	(Ruiz & Pav.) Solms	>500m		1
Hedyosmum spectabile	Todzia	>500m		1
Hedyosmum tepuiense	Todzia
Hedyosmum translucidum	Cuatrec.	>500m		1
Heisteria salicifolia	Engl.	Atlantic forest of southern Bahia, Brazil	no coordinates	1
Heisteria scandens	Ducke	liana	liana sensu Cardoso et al but collected in ALF	1		1
Heisteria silvianii	Schwacke	Atlantic forest, SDTF	no coordinates	1
Helicteres macropetala	A. St.-Hil.	>500m		1
Heliotropium rufipilum	(Benth.) I.M.Johnst.	>500m		1
Henriettea williamsii	(Pittier) Penneys, Michelang., Judd & Almeda	coastal northern South America, Atlantic forest	no coordinates	1
Henriettella trachyphylla	Triana	Henriettea trachyphylla	>500m
Heteropetalum brasiliense	Benth.		no coordinates	1
Heteropterys cristata	Benth.	liana		1		1
Heteropterys eglandulosa	A. Juss.	liana, scandent or climbing shrub		1		1
Heteropterys glabra	Hook. & Arn.		no coordinates	1
Heteropterys laurifolia	(L.) A. Juss.	liana, scandent or climbing shrub		1		1
Heteropterys leona	(Cav.) Exell	liana, scandent or climbing shrub		1		1
Heteropterys multiflora	(DC.) Hochr.	liana		1		1
Heteropterys nervosa	A. Juss.	liana		1		1
Heteropterys orinocensis	(Kunth) A. Juss.	liana, scandent or climbing shrub		1		1
Heteropterys platyptera	DC.	liana, scandent or climbing shrub		1		1
Heteropterys racemosa	A. Juss.	liana		1		1
Heteropterys reticulata	Griseb.		no coordinates	1
Heteropterys riparia	Cuatrec.	liana		1		1
Heteropterys sericea	(Cav.) A. Juss.	Atlantic forest	no coordinates	1
Heteropterys siderosa	Cuatrec.	liana		1		1
Hexachlamys edulis	(O. Berg) Kausel & D. Legrand	Cerrado, Atlantic forest, Pampa	no coordinates	1
Hexachlamys excelsa	(Cambess.) Mattos	Cerrado, Caatinga	no coordinates	1
Hexachlamys humilis	O. Berg	Cerrado, Savanna in Brazil and Paraguay	no coordinates	1
Hibiscus mutabilis	L.	Old World (Asia/China)		1
Hieronyma andina	Pax & K. Hoffm.	Andes, >1000 m	no coordinates	1
Hieronyma boliviana	Pax	SDTF (Andes)	no coordinates	1
Hieronyma chocoensis	Cuatrec.		no coordinates	1
Hieronyma macrocarpa	Müll. Arg.	>500m		1
Hillia killipii	Standl.		no coordinates	1
Hillia macromeris	Standl.	epiphyte		1
Hillia macrophylla	Standl.	epiphyte		1
Hillia parasitica	Jacq.	epiphyte		1
Hiraea affinis	Miq.	liana or scandent vine		1		1
Hiraea fagifolia	(DC.) A. Juss.	liana or scandent vine		1		1
Hiraea schultesii	Cuatrec.	liana or scandent vine		1		1
Hirtella martiana	Hook. f.	Atlantic forest, Cerrado, Caatinga
Hirtella tubiflora	Cuatrec.	>500m		1
Huberia laurina	DC.	Atlantic forest	no coordinates	1
Humiriastrum liesneri	Cuatrec.	>500m		1
Hydnocarpus kurzii	(King) Warb.	Old World (Hawaii, Asia)		1
Hymenaea maranhensis	Y.T. Lee & Langenh.	SDTF (Caatinga)	no coordinates	1
Hymenaea velutina	Ducke	Savanna, SDTF	no coordinates	1
Hymenolobium alagoanum	Ducke	Atlantic forest	no coordinates	1
Hymenolobium janeirense	Kuhlm.	Atlantic forest	no coordinates	1
Hyptidendron asperrimum	(Epling) Harley	Cerrado, Atlantic forest	no coordinates	1
Ilex abscondita	Steyerm.	>500m		1
Ilex amazonensis	Edwin	>500m		1
Ilex andicola	Loes.	>500m		1
Ilex anonoides	Loesner	>500m		1
Ilex aracamuniana	Steyerm.	>500m		1
Ilex asperula	Mart.	southeastern Brazil	no coordinates	1
Ilex boliviana	Britton	>500m		1
Ilex brevicuspis	Reissek	>500m		1
Ilex brevipedicellata	Steyerm.	>500m		1
Ilex cerasifolia	Reissek	Cerrado, Atlantic Forest	no coordinates	1
Ilex chimantaensis	T.R. Dudley	>500m		1
Ilex ciliolata	Steyerm.	>500m		1
Ilex cowanii	Wurdack	>500m		1
Ilex crassifolioides	Loes.	>500m		1
Ilex diuretica	Mart. ex Reissek	Cerrado	no coordinates	1
Ilex dumosa	Reissek	Campos de Altitude of the Atlantic forest domain	no coordinates	1
Ilex goudotii	Loes.	>500m		1
Ilex guaiquinimae	Steyerm.	USA	no coordinates	1
Ilex hualgayoca	Loizeau & Spichiger	>500m		1
Ilex lundii	Warm.	>500m		1
Ilex macarenensis	Cuatrec.	>500m		1
Ilex macbridiana	Edwin	>500m		1
Ilex marahuacae	Steyerm.	>500m		1
Ilex marginata	Edwin	>500m		1
Ilex nervosa	Triana	>500m		1
Ilex obtusata	Triana & Planch.	>500m		1
Ilex ovalis	(Ruiz & Pav.) Loes.	>500m		1
Ilex paraguariensis	A. St.-Hil.	Caatinga, Cerrado	no coordinates	1
Ilex parvifructa	Edwin	>500m		1
Ilex pseudotheezans	Loes.		no coordinates	1
Ilex ptariana	Steyerm.	>500m		1
Ilex pustulosa	Triana	>500m		1
Ilex rimbachii	Standl.	>500m		1
Ilex scopulorum	Kunth	>500m		1
Ilex sellowii	Loes.	>500m		1
Ilex suprema	Cuatrec.	>500m		1
Ilex tarapotina	Loes.	>500m		1
Ilex tateana	Steyerm.	>500m		1
Ilex teratopis	Loes.	>500m		1
Ilex trichoclada	Loes.	>500m		1
Ilex villosula	Loes.	>500m		1
Ilex yurumanguinis	Cuatrec.	>500m		1
Inga brachystachya	Ducke	Bahia	and synonym
Inga cabelo	T.D. Penn.	Atlantic forest	no coordinates	1
Inga coragypsea	L. Uribe	Costa Rica, Honduras, Nicaragua, Panamá	no coordinates	1
Inga cuspidata	M. Sousa	revised.by.D.Cardoso.J.Iganci.H.C.Lima.T.D.Pennington.L.P.Queiroz,K.Dexter	a more central american species, but it is in Panama so Amazon is not inconceivable		1
Inga feuillei	DC.	>500m		1
Inga goldmanii	Pittier	>500m		1
Inga laurifolia	Benth.	nomen nudum
Inga multicaulis	Spruce ex Benth.	revised.by.D.Cardoso.J.Iganci.H.C.Lima.T.D.Pennington.L.P.Queiroz,K.Dexter	a more central american species, but it is in the Choco (well, Ecuador), so Amazon is not inconceivable		1
Inga pauciflora	Duchass. ex Walp.	revised.by.D.Cardoso.J.Iganci.H.C.Lima.T.D.Pennington.L.P.Queiroz,K.Dexter	a more central american species, but it is in Panama so Amazon is not inconceivable		1
Inga salicifolia	T.D. Penn.		no coordinates	1
Inga schiedeana	Steud.	Inga flexuosa	Mexican species
Inga sessilis	(Vell.) Mart.	revised.by.D.Cardoso.J.Iganci.H.C.Lima.T.D.Pennington.L.P.Queiroz,K.Dexter	a mata atlantica species that gets into gallery forests in cerrado, so could have made it to Amazon		1
Inga subnuda	Salzm. ex Benth.	Atlantic forest	no coordinates	1
Inga uruguensis	Hook. & Arn.		no coordinates	1
Iochroma grandiflorum	Benth.	>500m		1
Isertia pittieri	(Standl.) Standl.	>500m		1
Ixora casei	Hance	Micronesia		1
Ixora parviflora	Lam.	Old World (India)		1
Izozogia nellii	G. Navarro	SDTF, Chaco	no coordinates	1
Jacaranda caroba	(Vell.) A. DC.	Cerrado	no coordinates	1
Jacaranda irwinii	A.H. Gentry	Cerrado, Campo Rupestre in Eastern Brazil	no coordinates	1
Jacaranda mutabilis	Hassl.	Cerrado	no coordinates	1
Jacaranda oxyphylla	Cham.	Cerrado (Maranhão)	no coordinates	1
Jacaranda praetermissa	Sandwith	Caatinga, Cerrado, Coastal Forest (Restinga)	no coordinates	1
Jacaranda simplicifolia	K. Schum.	Cerrado/savanna enclaves	no coordinates	1
Jacaranda subalpina	Morawetz	Caribbean	no coordinates	1
Jacaratia corumbensis	Kuntze	Chocó, western Colombia and Ecuador	no coordinates	1
Jacquinia armillaris	Jacq.		no coordinates	1
Jossinia glomerata	(Lam.) Blume	In very flat natural, grazed savanna with scattered shrubs and short, tortuous trees, with evidence of fires, and with large termite mounds. Occurring in wet savannas in the Bolivian state of Beni (Maas et al. 2015).	no coordinates	1
Kaunia lasiophthalma	(Griseb.) R.M. King & H. Rob.	>500m		1
Kerianthera longiflora	Zappi & C.T.Oliveira	Atlantic forest	no coordinates	1
Kielmeyera amplexicaulis	S. Moore	Cerrado	no coordinates	1
Kielmeyera juruenensis	Saddi	Cerrado	no coordinates	1
Kielmeyera neriifolia	Cambess.	Cerrado	no coordinates	1
Kielmeyera petiolaris	Mart. & Zucc.	Cerrado	no coordinates	1
Kielmeyera rizziniana	Saddi	>500m		1
Kielmeyera rugosa	Choisy	>500m		1
Klarobelia peruviana	(R. E. Fr.) Chatrou	Known only from the forests north of Bogota at 1000-1250 m	no coordinates	1
Koanophyllon tinctorium	Arruda	>500m		1
Kutchubaea montana	Steyerm.	>500m		1
Lacmellea densifoliata	(Ducke) Markgr.		no coordinates	1
Ladenbergia bullata	(Wedd.) Standl.	>500m		1
Ladenbergia chapadensis	S. Moore	Cerrado	no coordinates	1
Ladenbergia macrocarpa	(Vahl) Klotzsch	>500m		1
Ladenbergia ulei	Standl.		no coordinates	1
Lamanonia cuneata	(Cambess.) Kuntze	Brazilian Cerrado in highland Rocky Field	no coordinates	1
Lamanonia ternata	Vell.	Cerrado, Atlantic forest	no coordinates	1
Lantana camara	L.	herb, shrub, <10 cm DBH		1		1
Lasiadenia rupestris	Benth.		no coordinates	1
Leandra candelabrum	(J.F. Macbr.) Wurdack	liana		1		1
Leandra cuneata	(Mart.) Cogn.	>500m		1
Leandra melastomoides	Raddi	Atlantic forest	no coordinates	1
Leandra nanayensis	Wurdack	climbing shrub or vine		1		1
Leandra nervosa	(Naudin) Cogn.	>500m		1
Lepidaploa acutangula	(Gardner) H. Rob.	Cerrado (savanna-like vegetation)	no coordinates	1
Leptolobium multijugum	Sch.Rodr. & A.M.G.Azevedo	Cerrado	no coordinates	1
Licania dealbata	Hook. f.	Cerrado	no coordinates	1
Licania roraimensis	Standl.	>500m		1
Licania salzmannii	(Hook. f.) Fritsch	Atlantic forest	no coordinates	1
Licania silvatica	Glaz. ex Prance	Atlantic forest	no coordinates	1
Lithraea brasiliensis	Marchand	southern Brazil	no coordinates	1
Lithraea molleoides	(Vell.) Engl.		no coordinates	1
Lithrea molleoides	(Vell.) Engl.	Cerrado, Pampa	no coordinates	1
Llagunoa nitida	Ruiz & Pav.	>500m		1
Lonchocarpus dasycalyx	Harms		no coordinates				1
Lonchocarpus heptaphyllus	(Poir.) DC.	Lonchocarpus latifolius	Caribbean
Lonchocarpus longifolius	(Benth.) Benth.	liana				1	1
Lonchocarpus neei	M.Sousa	Andes	no coordinates				1
Lophostigma schunkei	(Acev.-Rodr.) Acev.-Rodr.	vine			1		1
Loxopterygium grisebachii	Hieron.	Andes (cloud forest)	no coordinates		1
Lozanella enantiophylla	(Donn. Sm.) Killip & C.V. Morton	>500m			1
Luehea tomentella	Rusby	>500m			1
Luetzelburgia andina	D. Cardoso, L.P. Queiroz & H.C. Lima	SDTF (Andes)	no coordinates		1
Luetzelburgia auriculata	(Allemão) Ducke	SDTF (Caatinga)	no coordinates		1
Luetzelburgia guianensis	D.B.O.S.Cardoso, L.P.Queiroz & H.C.Lima	Cerrado mainly (but also Amazonian savanna)	no coordinates		1
Luetzelburgia sotoi	D.B.O.S. Cardoso, L.P. Queiroz & H.C. Lima	SDTF (Atlantic)	no coordinates		1
Lycianthes fasciculata	(Rusby) Bitter	SDTF	no coordinates		1
Lycianthes radiata	(Sendtn.) Bitter	>500m				1
Lysidice rhodostegia	Hance	Old World (Asia)				1
Macairea chimantensis	Wurdack	>500m				1
Machaerium condensatum	Kuhlm. & Hoehne	Atlantic forest	no coordinates			1
Machaerium eriocarpum	Benth.	Pantanal, Cerrado	no coordinates			1
Machaerium fluminense	Rudd	Atlantic forest	no coordinates			1
Machaerium lanceolatum	(Vell.) J.F. Macbr.	Atlantic forest	no coordinates		1
Machaerium oblongifolium	Vogel	liana				1	1
Machaerium sericiflorum	Vogel	Atlantic forest, cerrado, caatinga	no coordinates				1
Macrocarpaea bubops	J.R. Grant & Struwe	>500m			1
Macrocarpaea harlingii	J.S. Pringle	>500m					1
Macrocarpaea kuelap	J.R. Grant	>500m					1
Macrocarpaea luya	J.R. Grant	>500m			1
Macrocarpaea neblinae	Maguire & Steyerm.	>500m			1
Macrocarpaea ostentans	J.R. Grant	>500m			1
Macrocarpaea pringleana	J.R. Grant	>500m			1
Macrocarpaea revoluta	(Ruiz & Pav.) Gilg	>500m			1
Magnolia azulensis	F.Arroyo	Cloud forests, >2000 m (Peru)	no coordinates		1
Magnolia champaca	(L.) Baill. ex Pierre	Old World			1
Magnolia chimantensis	Steyerm. & Maguire	>500m			1
Magnolia grandiflora	L.	southeastern United States			1
Magnolia sanchez-vegae	Marcelo-Peña	Coastal Atlantic forest (Restinga)	no coordinates			1
Malanea campylocarpa	C.M.Taylor	liana			1	1
Malanea erecta	Seem.	>500m			1
Malanea gabrielensis	Müll. Arg.	liana				1	1
Malanea hypoleuca	Steyerm.	liana			1	1
Mallotus rhamnifolius	(Willd.) Müll. Arg.	Old World (Sri Lanka)					1
Malmea pachiteae	D.R. Simpson		no coordinates		1
Malmea peruviana	R.E. Fr.	Andes	no coordinates		1
Malpighia emarginata	DC.	<10cm s. Cardoso but retained			1			1
Manihot epruinosa	Pax & K. Hoffm.		no coordinates		1
Manihot pentaphylla	Pohl	>500m			1
Manihot pilosa	Pohl	Southeastern Brazil	no coordinates		1
Manihot violacea	Pohl	savanna (cerrado)	no coordinates		1
Maprounea africana	Müll. Arg.	Old World (Africa)			1
Markea harlingiana	Hunz.		no coordinates		1
Marlierea eugenioides	(Cambess.) D. Legrand	Atlantic forest	no coordinates			1
Marlierea obscura	O. Berg	Atlantic forest	no coordinates					1
Matayba heterophylla	(Mart.) Radlk.	Cerrado, Chaco	no coordinates					1
Matayba kavanayena	(Steyerm.) Steyerm.	>500m			1
Matayba paucijuga	Radlk.	only known from the SDTF in the states of Bahia and Minas Gerais, eastern Brazil	no coordinates		1
Matayba sylvatica	(Casar.) Radlk.	>500m					1
Matayba yutajensis	Steyerm.	>500m					1
Matisia bolivarii	Cuatrec.	>500m					1
Matisia calimana	Cuatrec.	This species has been only collected in Chocó region (Colombia and Ecuador)
Matisia coloradorum	Benoist	This species has been only collected in Chocó region (Colombia and Ecuador)
Maytenus boaria	Molina	Atlantic forest, Restinga	no coordinates				1
Maytenus erythroxyla	Reissek	Campo Rupestre	no coordinates		1
Maytenus heterophylla	(Eckl. & Zeyh.) N. Robson	Old World (Africa)			1
Maytenus neblinae	Steyerm.	>500m			1
Maytenus officinalis	Mabb.	Maytenus pilcomayensis	non Amazonian
Maytenus robustoides	Loes.	>500m			1
Maytenus scutioides	(Griseb.) Lourteig & O'Donell	Chaco dry woodland of Paraguay, Brazil, and Bolivia	no coordinates				1
Maytenus vitis-idaea	Griseb.	seasonal forest (Pantanal)	no coordinates		1
Melaleuca quinquenervia	(Cav.) S.T. Blake	Old World (Australia)			1
Meliosma caballeroensis	Cornejo	>500m			1
Meliosma minutipetala	Arbeláez	>500m			1
Meliosma peytonii	A.H. Gentry	>500m			1
Meliosma pittieriana	Steyerm.	>500m			1
Meliosma pumila	A.H. Gentry	>500m				1
Meliosma schlimii	(Turcz.) Triana & Planch.	>500m			1
Meliosma tachirensis	Steyerm. & A.H. Gentry	>500m				1
Meliosma venezuelensis	Steyerm. & A.H. Gentry	>500m					1
Meriania denticulata	(Gleason) Wurdack	>500m			1
Meriania drakei	(Cogn.) Wurdack	>500m			1
Meriania finicola	Wurdack	>500m			1
Meriania hexamera	Sprague	>500m			1
Meriania longifolia	(Naudin) Cogn.	>500m			1
Meriania neblinensis	Wurdack		no coordinates		1
Meriania peltata	L. Uribe	>500m			1
Meriania radula	(Benth.) Triana	>500m			1
Meriania rigida	(Benth.) Triana	>500m			1
Meriania rugosa	Markgr.	>500m			1
Meriania tomentosa	(Cogn.) Wurdack	>500m			1
Mezia huberi	W.R. Anderson	liana			1	1
Mezilaurus vanderwerffii	Alves, F.M. & Baitello	Peruvian inter-Andean dry valleys (SDTF)	no coordinates		1
Miconia adinantha	Wurdack	>500m			1
Miconia aeruginosa	Naudin	>500m			1
Miconia aggregata	Gleason	>500m			1
Miconia aprica	Gleason	>500m			1
Miconia asperrima	Triana	>500m			1
Miconia atrofusca	Cogn.	>500m				1
Miconia bangii	Cogn.	>500m			1
Miconia bipatrialis	Wurdack	>500m			1
Miconia brachyanthera	Triana	>500m			1
Miconia bracteolata	(Bonpl.) DC.	>500m			1
Miconia calophylla	(D. Don) Triana	>500m			1
Miconia carpishana	Wurdack	>500m			1
Miconia ciliaris	Triana	>500m				1
Miconia coelestis	(Pav. ex D. Don) Naudin	>500m					1
Miconia corallina	Spring	Campo Rupestre, Campos de Altitude, Atlantic forest	no coordinates		1
Miconia crassipes	Triana	>500m				1
Miconia crebribullata	Wurdack	>500m				1
Miconia demissifolia	Wurdack	>500m				1
Miconia dipsacea	Naudin	>500m				1
Miconia doniana	Naudin	>500m				1
Miconia elongata	Cogn.	>500m				1
Miconia explicita	Wurdack	>500m				1
Miconia floccosa	Cogn.	>500m			1
Miconia floribunda	(Bonpl.) DC.	>500m			1
Miconia galactantha	Naudin	>500m			1
Miconia glandulistyla	Wurdack	>500m			1
Miconia hexapetala	Wurdack	>500m						1
Miconia iluensis	Wurdack	>500m			1
Miconia imitans	Wurdack	>500m			1
Miconia lasiocalyx	Cogn.	>500m			1
Miconia loreyoides	Triana	>500m			1
Miconia lutescens	(Bonpl.) DC.	Andes, above 2500 m elevation	no coordinates		1
Miconia martiniana	Gleason	>500m			1
Miconia media	(D. Don) Naudin	>500m			1
Miconia molinopampana	Wurdack	>500m			1
Miconia monzoniensis	Cogn.	>500m			1
Miconia organensis	Gardner	Atlantic forest	no coordinates		1
Miconia parviflora	(Aubl.) Cogn.		no coordinates		1
Miconia polychaeta	Wurdack	>500m			1
Miconia quadripora	Wurdack	>500m			1
Miconia rivetii	Danguy & Cherm.	>500m			1
Miconia rugifolia	Triana	>500m			1
Miconia rupestris	Ule	>500m				1
Miconia saltuensis	Wurdack	>500m			1
Miconia sclerophylla	Triana	Atlantic forest	no coordinates		1
Miconia scutata	Gleason	>500m			1
Miconia seposita	Wurdack	>500m			1
Miconia spinulosa	Naudin	Andes, >1000 m	no coordinates		1
Miconia steyermarkii	Gleason	>500m			1
Miconia terera	Naudin	>500m			1
Miconia thaminantha	Wurdack	>500m			1
Miconia theaezans	(Bonpl.) Cogn.	>500m			1
Micropholis crassipedicellata	(Mart. & Eichler ex Miq.) Pierre	Atlantic forest	no coordinates		1
Mimosa apodocarpa	Benth.	Cerrado	no coordinates		1
Mimosa arenosa	(Willd.) Poir.	SDTF	no coordinates		1
Mimosa claussenii	Benth.	Cerrado	no coordinates				1
Mimosa dalyi	Barneby	SDTF (Caatinga and Deciduous Forests)	no coordinates		1
Mimosa fiebrigii	Hassl.	Cerrado	no coordinates		1
Mimosa gemmulata	Barneby	SDTF	no coordinates		1
Mimosa glutinosa	Malme	Pantanal	no coordinates		1
Mimosa hexandra	Micheli	SDTF	no coordinates		1
Mimosa interrupta	Benth.	Cerrado	no coordinates		1
Mimosa irrigua	Barneby	SDTF (Caatinga)	no coordinates		1
Mimosa maracayuensis	Chodat & Hassl.	Atlantic forest	no coordinates		1
Mimosa paraibana	Barneby	SDTF (Caatinga)	no coordinates		1
Mimosa pteridifolia	Benth.	Savanna	no coordinates				1
Mimosa sericantha	Benth.	Savanna	no coordinates		1
Mimosa verrucosa	Benth.	SDTF (Caatinga)	no coordinates		1
Mimusops elengi	L.	South east asia and widely cultivated			1			1
Mitragyna parvifolia	(Roxb.) Korth.	Old World (India)				1
Moldenhawera acuminata	Afr.Fern. & P. Bezerra	Atlantic forest	no coordinates		1
Mollinedia schottiana	(Spreng.) Perkins	Atlantic forest	no coordinates		1
Mollinedia uleana	Perkins	>500m			1
Monactis rhombifolia	Sagást. & M.O. Dillon	>500m					1
Monnina subspeciosa	Chodat	>500m					1
Morella pubescens	(Humb. & Bonpl. ex Willd.) Wilbur	>500m					1
Moringa oleifera	Lam.	Old World (Asia)			1
Moronobea ptaritepuiana	Steyerm.	>500m			1
Mouriri gardneri	Triana	savanna (Cerrado)	no coordinates		1
Moutabea excoriata	Mart. ex Miq.	liana, scandent shrub			1	1
Mucoa pantchenkoana	(Markgr.) Zarucchi	>500m			1
Muellera fendleri	(Benth.) M.J. Silva & A.M.G. Azevedo
Muellera filipes	(Benth.) M.J. Silva & A.M.G. Azevedo	Atlantic forest	no coordinates		1
Muellera montana	(M.J. Silva & A.M.G. Azevedo) M.J. Silva & A.M.G. Azevedo	Atlantic forest	no coordinates		1
Muellera nudiflora	(Burkart) M.J. Silva & A.M.G. Azevedo	Pantanal	no coordinates		1
Muellera sericea	(Micheli) M.J. Silva & A.M.G. Azevedo	Pantanal	no coordinates		1
Muellera variabilis	(M.J. Silva & A.M.G. Azevedo) M.J. Silva & A.M.G. Azevedo	Pantanal, Cerrado	no coordinates		1
Myrcia albotomentosa	DC.	Cerrado	no coordinates		1
Myrcia arborescens	O. Berg	Atlantic forest	no coordinates			1
Myrcia bombycina	(O. Berg) Kiaersk.	Atlantic forest	no coordinates				1
Myrcia camapuana	(O. Berg) Mattos		no coordinates		1
Myrcia camapuanensis	N. Silveira	Cerrado	no coordinates		1
Myrcia canescens	O. Berg	>500m			1
Myrcia capitata	(O. Berg) Nied.	Cerrado	no coordinates				1
Myrcia collina	(DC.) J.F. Macbr.	Atlantic forest	no coordinates			1
Myrcia cujabensis	O. Berg	Cerrado	no coordinates			1
Myrcia dasyblasta	O. Berg		no coordinates			1
Myrcia dichrophylla	D. Legrand	Atlantic forest	no coordinates		1
Myrcia dictyophylla	(O. Berg) Mattos & D. Legrand	Cerrado	no coordinates		1
Myrcia doniana	O. Berg		no coordinates			1
Myrcia hartwegiana	(O. Berg) Kiaersk.	>500m			1
Myrcia hiemalis	Cambess.		no coordinates		1
Myrcia ilheosensis	Kiaersk.	Atlantic forest	no coordinates		1
Myrcia lanuginosa	O.Berg	Cerrado	no coordinates		1
Myrcia lasiantha	DC.	Cerrado	no coordinates		1
Myrcia laxiflora	Cambess.	Atlantic forest	no coordinates		1
Myrcia leucadendron	DC.		no coordinates		1
Myrcia lingua	(O. Berg) Mattos & D. Legrand		no coordinates		1
Myrcia linguaeformis	(O. Berg) N. Silveira	Cerrado	no coordinates		1
Myrcia mansoni	(O. Berg) N. Silveira		no coordinates			1
Myrcia mansoniana	O. Berg	Cerrado	no coordinates		1
Myrcia micropetala	(Mart.) Nied.	Atlantic forest	no coordinates		1
Myrcia myrtillifolia	DC.		no coordinates		1
Myrcia nobilis	O. Berg	Cerrado, Atlantic forest	no coordinates		1
Myrcia obtecta	(O. Berg) Kiaersk.		no coordinates		1
Myrcia ovata	Cambess.	Atlantic forest	no coordinates		1
Myrcia pachyclada	(O. Berg) N. Silveira		no coordinates		1
Myrcia palustris	DC.	Atlantic forest	no coordinates		1
Myrcia paracatuensis	Kiaersk.	Cerrado	no coordinates		1
Myrcia phaeoclada	O. Berg	>500m			1
Myrcia pinifolia	Cambess.	>500m			1
Myrcia polyantha	(Kunth) DC.		no coordinates		1
Myrcia prunifolia	DC.		no coordinates		1
Myrcia pubescens	DC.	Cerrado, Atlantic forest	no coordinates			1
Myrcia reticulata	Cambess.	Atlantic forest	no coordinates		1
Myrcia rimosa	Cambess.	>500m			1
Myrcia rorida	(O. Berg) Kiaersk.		no coordinates			1
Myrcia rubella	Cambess.		no coordinates			1
Myrcia spectabilis	DC.	Atlantic forest	no coordinates		1
Myrcia tenuifolia	(O. Berg) Sobral	Atlantic forest	no coordinates		1
Myrcia uberavensis	O. Berg	Cerrado	no coordinates		1
Myrcia venulosa	DC.	Cerrado	no coordinates		1
Myrcianthes cavalcantei	Mattos	Rupestrian Grassland	no coordinates		1
Myrcianthes fragrans	(Sw.) McVaugh	>500m			1
Myrcianthes pungens	(O. Berg) D. Legrand	Cerrado, Atlantic forest, Pampa	no coordinates				1
Myrciaria cuspidata	O. Berg	Cerrado, Atlantic forest	no coordinates				1
Myrciaria glazioviana	(Kiaersk.) G.M. Barroso ex Sobral	Atlantic forest	no coordinates		1
Myrciaria herbacea	O. Berg		no coordinates		1
Myrciaria myriophylla	(Casar.) O. Berg	Atlantic forest	no coordinates		1
Myrciaria pallida	O. Berg	Atlantic forest	no coordinates		1
Myriocarpa cordifolia	Liebm.	non-Amazonian	no coordinates		1
Myriocarpa tatei	Rusby	>500m			1
Myristica fragrans	Houtt.	Indonesia					1
Myrocarpus fastigiatus	Allemão	SDTF (Caatinga)	no coordinates		1
Myrsine latifolia	(Ruiz & Pav.) Spreng.	>500m			1
Myrsine nitida	(Mez) Pipoly	>500m			1
Myrteola phylicoides	(Benth.) Landrum	>500m			1
Nectandra discolor	(Kunth) Nees	>500m			1
Nectandra herrerae	O.C. Schmidt	>500m			1
Nectandra obtusata	Rohwer	>500m				1
Nectandra puberula	(Schott) Nees	Atlantic forest endemic (PR, SC, RS)	no coordinates		1
Nectandra sordida	Rohwer	>500m			1
Nectandra weddellii	Meisn.	Atlantic forest	no coordinates		1
Neea marahuacae	Steyerm.	>500m			1
Neea schwackeana	Heimerl	Atlantic forest	no coordinates		1
Neea speciosa	Heimerl	not found			1
Neocalyptrocalyx necatarius	(Vell.) Hutch.	Atlantic forest	no coordinates			1
Neoraputia trifoliata	(Engl.) Emmerich	Atlantic forest	no coordinates		1
Neotatea longifolia	(Gleason) Maguire	>500m				1
Neotatea neblinae	Maguire	>500m			1
Nephelium lappaceum	L.	Asian			1
Nicotiana tomentosa	Ruiz & Pav.	>500m			1
Nissolia fruticosa	Jacq.	liana			1	1
Noisettia orchidiflora	(Rudge) Ging.	herb, subshrub			1	1
Norantea aurantiaca	Spruce ex Gilg & Werderm.		no coordinates			1
Nordenstamia cajamarcensis	(H. Rob. & Cuatrec.) B. Nord.	>500m			1
Nothofagus alessandri	Espinosa	>500m			1
Notopleura guadalupensis	(DC.) C.M. Taylor	small epiphyte				1
Notopora schomburgkii	Hook. f.	>500m					1
Ochthocosmus attenuatus	Steyerm. & Luteyn	>500m					1
Ochthocosmus longipedicellatus	Steyerm. & Luteyn	>500m					1
Ocotea aenea	Mart. ex Nees	nomen nudum			1
Ocotea arenaria	van der Werff	>500m				1
Ocotea arnottiana	(Nees) van der Werff	>500m			1
Ocotea balanocarpa	(Ruiz & Pav.) Mez	>500m			1
Ocotea barbellata	Vattimo	Caatinga and Atlantic forest	no coordinates		1
Ocotea benthamiana	Mez	>500m			1
Ocotea brevipetiolata	van der Werff	>500m				1
Ocotea caniflora	Mez	Andes, >1500 m	no coordinates			1
Ocotea daphnifolia	(Meisn.) Mez	Atlantic forest	no coordinates		1
Ocotea densiflora	(Meisn.) Mez	Cerrado	no coordinates		1
Ocotea elegans	Mez	Atlantic forest, southeastern Brazil	no coordinates			1
Ocotea glabra	van der Werff	>500m			1
Ocotea glaucophylla	Moldenke	Tepuis	no coordinates			1
Ocotea heterochroma	Mez & Sodiro	>500m				1
Ocotea hirtistyla	van der Werff		no coordinates			1
Ocotea huberi	van der Werff	>500m				1
Ocotea hypoglauca	(Nees & Mart.) Mez	eastern Brazil (Atlantic coast)	no coordinates			1
Ocotea indecora	(Schott) Mez	Atlantic forest	no coordinates			1
Ocotea jelskii	Mez	>500m				1
Ocotea karsteniana	Mez	>500m				1
Ocotea lanata	(Nees & Mart.) Mez	Atlantic forest	no coordinates			1
Ocotea licanioides	A.C. Sm.		no coordinates			1
Ocotea lindbergii	Mez	Atlantic forest	no coordinates			1
Ocotea litsaeifolia	(Meisn.) Mez	eastern Brazil (Maranhão-Piauí border)	no coordinates		1
Ocotea perforata	Kosterm.	Old World (Madagascar)			1
Ocotea pulchella	(Nees & Mart.) Mez	between 1900-2500 m	no coordinates		1
Ocotea roseopedunculata	van der Werff	>500m			1
Ocotea urbaniana	Mez	Atlantic forest	no coordinates			1
Ocotea variabilis	(Nees) Mez	Cerrado	no coordinates			1
Ocotea zahamenensis	van der Werff	Old World (Madagascar)					1
Oreodaphne subalpina	(Nees) Meisn.		no coordinates			1
Oreopanax boliviensis	Seem.	Andes	no coordinates		1
Oreopanax divulsus	Marchal	>500m			1
Oreopanax hedraeostrobilus	Harms	>500m			1
Oreopanax iodophyllus	Harms	>500m			1
Oreopanax palamophyllus	Harms	>500m			1
Oreopanax pavonii	Seem.	>500m				1
Orfilea coriacea	Baill.	Old World (Madagascar)			1
Ormosia henryi	Prain	Old World (China)				1
Orthosiphon grandiflorus	Terracciano	Old World (Africa)			1
Oryctanthus occidentalis	(L.) Eichler	herb, hemiparasite			1	1
Otholobium munyense	(J.F. Macbr.) J.W. Grimes	>500m			1
Ottonia propinqua	Kunth		no coordinates				1
Ouratea densiflora	De Wild. & T. Durand	Old World (Africa)			1
Ouratea gigantophylla	(Erhard) Engl.	Atlantic forest	no coordinates				1
Ouratea glaucescens	Engl.	Cerrado	no coordinates		1
Ouratea hassleriana	Chodat	Savanna	no coordinates		1
Ouratea hilaireana	Tiegh.	>500m			1
Ouratea lanceolata	(Pohl) Engl.	Cerrado	no coordinates		1
Ouratea laxiflora	(De Wild. & T. Durand) Tiegh.	Old World (Africa)			1
Ouratea longifolia	(Lam.) Engl.	>500m			1
Ouratea oligantha	Steyerm. ex Sastre		no coordinates		1
Ouratea ovalis	Engl.	Cerrado	no coordinates		1
Ouratea palmata	Ducke		no coordinates		1
Ouratea subscandens	Engl.	Atlantic forest	no coordinates		1
Ouratea tatei	Gleason	>500m			1
Oxyceros bispinosus	(Griff.) Tirveng.	Old World (Indonesia)			1
Oxydectes martii	(Müll. Arg.) Kuntze		no coordinates		1
Pachira aracamuniana	(Steyerm.) W.S. Alverson	>500m			1
Pachira tepuiensis	(Steyerm.) W.S. Alverson	>500m			1
Pachystroma longifolium	(Nees) I.M. Johnst.	Caatinga, Central Brazilian Savanna	no coordinates		1
Pagamea dudleyi	Steyerm.	>500m			1
Pagamea pauciflora	Standl. & Steyerm.	>500m			1
Pagamea standleyana	Steyerm.	>500m			1
Palicourea amethystina	(Ruiz & Pav.) DC.	>500m			1
Palicourea andrei	Standl.	>500m			1
Palicourea angustifolia	Kunth	>500m			1
Palicourea apicata	Kunth	>500m			1
Palicourea attenuata	Rusby	>500m			1
Palicourea canarina	C.M. Taylor	>500m			1
Palicourea cardonae	Steyerm.		no coordinates		1
Palicourea condorica	C.M. Taylor	>500m			1
Palicourea cornigera	C.M. Taylor	>500m			1
Palicourea heterochroma	K. Schum. & K. Krause	>500m			1
Palicourea juruana	K.Krause		no coordinates		1
Palicourea klugii	Standl.		no coordinates		1
Palicourea latifolia	K. Krause	>500m			1
Palicourea lineata	Benth.	>500m			1
Palicourea lyristipula	Wernham	>500m			1
Palicourea macbridei	Standl.	>500m			1
Palicourea myrtifolia	K. Schum. & K. Krause	>500m			1
Palicourea obovata	(Ruiz & Pav.) DC.	>500m			1
Palicourea pyramidalis	Standl.	>500m			1
Palicourea seemannii	Standl.	herb, shrub			1	1
Palicourea stenosepala	Standl.	>500m			1
Palicourea sulphurea	(Ruiz & Pav.) DC.	>500m			1
Palicourea thyrsiflora	(Ruiz & Pav.) DC.	high elevation, >1000 m	no coordinates		1
Pamphilia vilcabambae	D.R. Simpson	>500m			1
Panopsis parimensis	Steyerm.	>500m					1
Panopsis pearcei	Rusby	high elevation, >1000 m	no coordinates		1
Panopsis ptariana	Steyerm.	>500m			1
Panopsis suaveolens	(Klotzsch) Pittier	high elevation, >1000 m	no coordinates		1
Panopsis tepuiana	Steyerm.	>500m			1
Parapiptadenia excelsa	(Griseb.) Burkart	>500m			1
Parapiptadenia zehntneri	(Harms) M. P. M. de Lima & H. C. de Lima	SDTF (Caatinga)	no coordinates		1
Parkia bicolor	A. Chev.	Old World (Gabon, Africa)			1
Parkia filicina	(Willd.) Benth. ex Walp.		no coordinates		1
Parkinsonia peruviana	C.E.Hughes, Daza & Hawkins	SDTF	no coordinates		1
Parkinsonia praecox	(Ruiz & Pav. ex Hook.) Hawkins	>500m					1
Passiflora nitida	Kunth	liana				1	1
Passiflora stipulata	Aubl.	liana			1	1
Passovia stelis	(L.) Kuijt	Passovia pedunculata	herb/shrub
Paullinia cuneata	Radlk.	liana				1	1
Paullinia faginea	(Triana & Planch.) Radlk.	liana				1	1
Paullinia gigantea	Poepp.	liana			1	1
Paullinia hitchcockii	Gleason	liana	Paullinia rufescens			1		1
Paullinia latifolia	Benth. ex Radlk.	liana				1	1
Paullinia paullinioides	Radlk.	liana			1	1
Paullinia pterocarpa	Triana & Planch.	liana				1	1
Paullinia quitensis	Radlk.	liana				1	1
Paullinia subauriculata	Radlk.	liana				1	1
Paullinia uchocacha	J.F. Macbr.	liana			1	1
Peltogyne angustiflora	Ducke	Atlantic forest	no coordinates		1
Peltophorum pterocarpum	(DC.) Backer ex K. Heyne	tropical southeastern Asia and northern Australasia					1
Pentagonia velutina	Standl.		no coordinates				1
Pera furfuracea	Müll. Arg.	Atlantic forest	no coordinates		1
Pera incisa	Leal		no coordinates		1
Pereskia horrida	DC.	>500m					1
Peritassa bullata	A.C. Sm.	liana			1	1
Peritassa campestris	(Cambess.) A.C. Sm.	Savanna	no coordinates		1
Peritassa glabra	(A.C. Sm.) Lombardi	liana			1	1
Peritassa huanucana	(Loes.) A.C. Sm.	liana			1	1
Peritassa manaoara	Lombardi	liana			1	1
Peritassa mexiae	A.C. Sm.	Atlantic forest	no coordinates		1
Peritassa nectandrifolia	(A.C. Sm.) Lombardi	liana			1	1
Peritassa pruinosa	(Seem.) A.C. Sm.	liana			1	1
Pernettya marginata	N.E. Br.	>500m			1
Persea boldufolia	Mez	>500m				1
Persea ferruginea	Kunth	>500m			1
Persea pajonalis	van der Werff	>500m			1
Persea povedae	W.C. Burger	>500m				1
Persea punctata	Meisn.	>500m			1
Persea raimondii	O.C. Schmidt	>500m				1
Persea splendens	Meisn.		no coordinates		1
Persea subcordata	(Ruiz & Pav.) Nees	>500m			1
Persea weberbaueri	Mez	>500m			1
Peumus boldus	Molina	Monimiaceae	Chilean taxon
Phainantha laxiflora	(Triana) Gleason	liana or woody epiphyte				1
Phitopis sterculioides	Standl.	>500m				1
Phoebe paniculata	(Nees) Nees	Old World (Nepal)			1
Phoebe pubescens	(Nees) Nees	Old World (Nepal)				1
Phragmotheca siderosa	Cuatrec.	Cloud forests, >1000 m (Peru)	no coordinates
Phyllanthus chacoensis	Morong	SDTF, Chaco	no coordinates			1
Phyllanthus piscatorum	Kunth		no coordinates			1
Phyllanthus sellowianus	(Klotzsch) Müll. Arg.	Tepui, >1000 m	no coordinates			1
Phyllanthus stipulatus	(Raf.) G.L. Webster	herb, shrub, <10 cm DBH				1
Phyllanthus strobilaceus	Jabl.	Tepuis	no coordinates			1
Phyllanthus tenellus	Roxb.	herb			1	1
Phytolacca weberbaueri	H. Walter	>500m				1
Picramnia gardneri	Planch.	Atlantic forest (Rio de Janeiro)	no coordinates			1
Picramnia sphaerocarpa	Planch.	>500m			1
Pilocarpus jaborandi	Holmes	Atlantic forest, Caatinga, Central Brazilian Savanna	no coordinates		1
Pimenta pseudocaryophyllus	(Gomes) Landrum	Atlantic forest	no coordinates		1
Pimentelia glomerata	Wedd.	>500m					1
Piper acutifolium	Ruiz & Pav.	>500m			1
Piper andreanum	C. DC.	>500m			1
Piper asperiusculum	Kunth	>500m				1
Piper avellanum	(Miq.) C. DC.	>500m				1
Piper barbatum	Kunth	>500m				1
Piper carpunya	Ruiz & Pav.	>500m				1
Piper concinnatoris	Yunck.		no coordinates			1
Piper huantanum	Trel.	>500m				1
Piper imperiale	(Miq.) C. DC.	>500m			1
Piper lenticellosum	C. DC.	>500m					1
Piper multiplinervium	C. DC.	liana			1	1
Piptadenia latifolia	Benth.	Atlantic forest	no coordinates		1
Piptadenia minutiflora	Ducke	Piptadenia uapensis	liana
Piptadenia paniculata	Benth.	Atlantic forest, southeastern Brazil	no coordinates		1
Piptadenia stipulacea	(Benth.) Ducke	SDTF	no coordinates		1
Piptadenia trisperma	(Vell.) Benth.	Atlantic forest	no coordinates		1
Piptadenia uaupensis	Spruce ex Benth.	liana			1	1
Piptocarpha asterotrichia	(Poepp.) Baker	scandent shrub			1	1
Piptocarpha auyantepuiensis	Aristeg.	>500m			1
Piptocarpha geraldsmithii	H. Rob.	vine or scandent shrub			1
Piptocarpha jauaensis	Aristeg. & Steyerm.	>500m			1
Piptocarpha klugii	G. Lom. Smith ex H. Rob.	vine or scandent shrub			1
Piptocarpha leprosa	(Less.) Baker	liana			1	1
Piptocarpha lundiana	(Less.) Baker	liana			1	1
Piptocarpha matogrossensis	H. Rob.	liana			1	1
Piptocarpha oblonga	(Gardner) Baker	liana				1	1
Piptocarpha prancei	G. Lom. Smith	liana				1	1
Piptocarpha triflora	(Aubl.) Benn. ex Baker	liana			1	1
Piptocarpha vasquezii	H. Rob.	vine or scandent shrub			1
Piranhea securinega	Radcl.-Sm. & J.A. Ratter	Pampas	no coordinates		1
Pisonia aculeata	L.	liana			1	1
Pithecellobium diversifolium	Benth.	SDTF	no coordinates		1
Pithecellobium parauaquarae	Ducke		no coordinates		1
Pithecellobium racemiflorum	Donn. Sm.	Central America	no coordinates		1
Pithecellobium tortum	Mart.		no coordinates		1
Pithecellobium unguis-cati	(L.) Benth.	>500m			1
Pityrocarpa moniliformis	(Benth.) Luckow & R. W. Jobson	SDTF	no coordinates		1
Platycarpum eglandulosum	Steyerm.	>500m			1
Pleurothyrium amplifolium	(Mez) Rohwer	Atlantic forest and Cerrado	no coordinates		1
Plinia peruviana	(Poir.) Govaerts	Atlantic forest	no coordinates		1
Plumeria obtusa	Tiegh.	not known in S. Am except perhaps as a cultivated plant sensu Cardoso et al but collected in Amazon			1			1
Podocarpus acuminatus	Laubenf.	>500m			1
Podocarpus buchholzii	Laubenf.	high elevation, >1000 m	no coordinates		1
Podocarpus roraimae	Pilg.	>500m			1
Poecilanthe falcata	(Vell.) Heringer	Atlantic forest	no coordinates		1
Poincianella bracteosa	(Tul.) L.P.Queiroz	SDTF (Caatinga)	no coordinates		1
Polygala albicans	(A.W. Benn.) Grondona	>500m			1
Polylepis besseri	Hieron.	>500m			1
Polyouratea planchonii	(Engl.) Tiegh.	>500m			1
Poncirus trifoliata	(L.) Raf.		no coordinates			1
Pourouma stipulacea	C.C. Berg	>500m				1
Pouteria beaurepairei	(Glaz. & Raunk.) Baehni	Atlantic forest	no coordinates		1
Pouteria furcata	T.D. Penn.	Chaco	no coordinates			1
Pouteria glabra	(Ridl.) I.M. Turner	Old World (Peninsular Malaysia)			1
Pouteria microstrigosa	T.D. Penn.	>500m			1
Pouteria tomentosa	(Roxb.) Baehni	Old World (India)			1
Prestoea carderi	(W. Bull) Hook. f.	>500m			1
Prestoea pubigera	(Griseb. & H. Wendl.) Hook. f.	not Amazonian	no coordinates		1
Prestoea tenuiramosa	(Dammer) H.E. Moore	>500m			1
Prosopis affinis	Spreng.	SDTF, Chaco	no coordinates		1
Prosopis alba	Griseb.	SDTF, Chaco	no coordinates		1
Prosopis hassleri	Harms	SDTF, Chaco	no coordinates		1
Prosopis juliflora	(Sw.) DC.	>500m				1
Prosopis laevigata	(Humb. & Bonpl. ex Willd.) M.C. Johnst.	SDTF, Chaco	no coordinates			1
Prosopis nigra	(Griseb.) Hieron.	SDTF, Chaco	no coordinates		1
Prosopis nuda	Schinini	SDTF, Chaco	no coordinates		1
Prosopis rubriflora	Hassl.	SDTF, Chaco	no coordinates		1
Prosopis ruscifolia	Griseb.	SDTF, Chaco	no coordinates		1
Prosopis vinalillo	Stuck.	SDTF, Chaco	no coordinates			1
Protium araguense	Cuatrec.	This is not an Amazonian species; a taxon endemic from "Cordillera de la Costa" of Venezuela
Protium bangii	Swart		incorrect name (Anacardiaceae)				1
Protium beandou	L. Marchand ex Engl.	Old World (Madagascar)			1
Protium retusum	D.C. Daly	>500m			1
Protium serratum	(Wall. ex Colebr.) Engl.	Old World (Asia)				1
Protium tovarense	Pittier	>500m			1
Prumnopitys harmsiana	(Pilg.) de Laub.	>500m					1
Prunus espinozana	C.L. Li.	>500m			1
Prunus moritziana	Koehne	>500m				1
Prunus oblonga	J.F. Macbr.	>500m				1
Prunus opaca	(Benth.) Walp.	>500m				1
Prunus ovalis	Ruiz ex Koehne	>500m					1
Prunus serotina	subsp. capuli (Cav.) McVaugh	Ilhas Maurício	no coordinates		1
Prunus stipulata	J.F. Macbr.	>500m			1
Prunus wurdackii	C.L. Li	>500m			1
Pseudobombax cajamarcanus	Fern. Alonso	>500m			1
Pseudobombax grandiflorum	(Cav.) A. Robyns	not an Amazonian tree species, only recorded in Atlantic forests
Pseudobombax minimum	Carv.-Sobr. & L.P.Queiroz	SDTF (Caatinga), Atlantic forest	no coordinates				1
Pseudopiptadenia contorta	(DC.) G.P. Lewis & M.P. Lima	SDTF	no coordinates		1
Psidium cattleyanum	Sabine		no coordinates		1
Psidium ooideum	O. Berg		no coordinates		1
Psidium submetrale	McVaugh		no coordinates				1
Psychotria brazaoi	Steyerm.		no coordinates		1
Psychotria chaponiana	Standl.	>500m			1
Psychotria chimboracensis	Standl.		no coordinates				1
Psychotria cooperi	Standl.	Central America and northern Venezuela	no coordinates		1
Psychotria costanensis	Steyerm.	high elevation, >1000 m	no coordinates			1
Psychotria cujabensis	Schltdl.		no coordinates		1
Psychotria falcata	Rusby	>500m			1
Psychotria hastisepala	Müll. Arg.	Atlantic forest	no coordinates		1
Psychotria hazenii	Standl.	>500m			1
Psychotria jambosioides	Schltdl.	Atlantic forest	no coordinates		1
Psychotria longipes	Müll. Arg.	Atlantic forest, Cerrado	no coordinates		1
Psychotria luxurians	Rusby	>500m			1
Psychotria mexiae	Standl.	Central America	no coordinates		1
Psychotria ottonis	Standl.	>500m			1
Psychotria pakaraimensis	Steyerm.	>500m			1
Psychotria panamensis	Standl.	>500m			1
Psychotria reticulata	Ruiz & Pav.	>500m			1
Psychotria sphaerocephala	Muell. Arg.		no coordinates		1
Psychotria suerrensis	Donn. Sm.	herb, shrub			1	1
Psychotria suterella	Müll. Arg.	Atlantic forest (endemic)	no coordinates		1
Psychotria ulviformis	Steyerm.	herb			1	1
Psychotria wurdackii	Steyerm.	>500m			1
Pterandra flavescens	Maguire	high elevation, >1000 m	no coordinates		1
Pterocarpus indicus	Willd.	Old World (Asia)			1
Pterocarpus michelii	Britton		no coordinates		1
Pterocarpus violaceus	Vogel	Atlantic forest	no coordinates		1
Pterodon abruptus	(Moric.) Benth.	SDTF	no coordinates		1
Pterygota alata	(Roxb.) R. Br.	Old World (Asia)					1
Ptilochaeta bahiensis	Turcz.	Cerrado, Caatinga, Atlantic forest	no coordinates		1
Ptilochaeta nudipes	Griseb.	Bolivian and Paraguayan Chaco	no coordinates		1
Ptychosperma macarthurii	(H. Wendl. ex H.J. Veitch) H. Wendl. ex Hook. f.	Australia and New Guinea					1
Quadrella cynophallophora	(L.) Hutch.	Capparis flexuosa	Mexico
Quadrella indica	(L.) Iltis & Cornejo	Central America, Caribbean	no coordinates		1
Quiina multiflora	Cuatrec.		no coordinates		1
Racosperma aulacocarpum	(A. Cunn. ex Benth.) Pedley	Old World (Australia)			1
Racosperma multispicatum	(Benth.) Pedley	Old World (Australia)			1
Racosperma speckii	(R.S. Cowan & Maslin) Pedley	Old World (Australia)			1
Randia altiscandens	(Ducke) C.M. Taylor	climber			1	1
Raphia farinifera	(Gaertn.) Hyl.	Old World (Africa)			1
Raputia szczerbanii	(Steyerm.) Kallunki	>500m			1
Rauvolfia grandiflora	Mart. ex A. DC.	non-Amazonian	no coordinates		1
Rauvolfia pachyphylla	Markgr.	>500m			1
Rauvolfia tetraphylla	L.	>500m			1
Rauvolfia weddelliana	Müll. Arg.		no coordinates		1
Reinhardtia gracilis	(H.Wendl.) Burret	Central America	no coordinates		1
Remijia aracamuniensis	(Steyerm.) C.M. Taylor	>500m			1
Remijia kuhlmannii	Sucre		no coordinates		1
Rhamnus goudotiana	Triana & Planch.	>500m			1
Rheedia arubayensis	Coimbra		no coordinates		1
Rhodostemonodaphne celiana	(C.K. Allen) Rohwer	>500m			1
Rhodostemonodaphne curicuriarensis	MadriÃ±Ã¡n		no coordinates		1
Rhodostemonodaphne steyermarkiana	(C.K. Allen) van der Werff	>500m			1
Rhynchanthera grandiflora	(Aubl.) DC.
Rinorea longifolia	De Wild.	Old World (Africa)			1
Rinorea parviflora	Chipp	Old World (southern Nigeria)			1
Rinorea viridiflora	(Tul.) Baill.	Old World (Madagascar); the source of the error here might be a confusion with the truly Amazonian Rinorea viridifolia Rusby after a typo identification of herbarium specimens as R. viridiflora!			1
Rogersonanthus quelchii	(N.E. Br.) Maguire & B.M. Boom	>500m			1
Rondeletia peruviana	Standl.		no coordinates		1
Roupala minima	Steyerm.	>500m			1
Roupala schulzii	Mennega		no coordinates		1
Roupala sphenophyllum	Diels ex Sleumer		no coordinates		1
Rudgea burchelliana	Müll. Arg.	Savanna, Andean	no coordinates		1
Rudgea colombiana	Standl.	Andes (West coast/slope)	no coordinates		1
Rudgea hospes	Standl. & Steyerm.	>500m			1
Rudgea minor	(Cham.) Standl.	>500m			1
Rudgea reticulata	Benth.	Atlantic forest	no coordinates		1
Rudgea sanarensis	Steyerm.	high elevation, >1000 m	no coordinates		1
Ruellia chartacea	(T. Anderson) Wassh.	herb, subshrub			1	1
Ruizterania nitida	(Stafleu) Marc.-Berti	>500m			1
Ruprechtia exploratricis	Sandwith	SDTF	no coordinates		1
Ruprechtia lundii	Meisn.	Montane forests on the east Andean slopes of east-central Ecuador	no coordinates		1
Ruprechtia obidensis	Huber	liana, and synonym			1	1
Salacia caloneura	A.C. Sm.	liana			1	1
Salacia cauliflora	A.C. Sm.	liana			1	1
Salacia cuspidata	A.C. Sm.	Salacia ulei	liana
Salacia miqueliana	Loes.	liana			1	1
Salacia ulei	Loes.	liana			1	1
Salacia viridiramis	Lombardi		no coordinates		1
Salta triflora	(Griseb.) Adr. Sanchez	Chaco	no coordinates		1
Sanchezia klugii	Leonard & L.B. Sm.	>500m			1
Sanchezia skutchii	Leonard & L.B. Sm.	>500m			1
Sapium ellipticum	(Hochst.) Pax	Old World (Africa)			1
Sapium lancelatum	A.DC.		no coordinates		1
Saracha punctata	Ruiz & Pav.	>500m			1
Saracha quitensis	(Hook.) Miers	>500m			1
Satyria warszewiczii	Klotzsch	>500m			1
Saurauia aequatoriensis	Sprague	Andes (Bolivia, NW Argentina)	no coordinates		1
Saurauia biserrata	(Ruiz & Pav.) Spreng.	>500m			1
Saurauia bullosa	Wawra	>500m			1
Saurauia crassisepala	Soejarto	>500m					1
Saurauia formosa	Sleumer	>500m				1
Saurauia glabra	(Ruiz & Pav.) Soejarto	not collected in the Amazon
Saurauia laxiflora	Soejarto	Andes	no coordinates			1
Saurauia lehmannii	Hieron.	>500m			1
Saurauia loeseneriana	Buscal.	>500m				1
Saurauia magnifica	Soejarto	Andes	no coordinates		1
Saurauia peruviana	Buscal.	>500m			1
Saurauia spectabilis	Hook.	Andes	no coordinates		1
Saurauia tomentosa	(Kunth) Spreng.	>500m			1
Saurauia yasicae	Loes.	>500m			1
Savia dictyocarpa	Müll. Arg.	Atlantic forest, Pampa	no coordinates		1
Savia sessiliflora	(Sw.) Willd.	SDTF (Andes)	no coordinates		1
Schefflera acaropunctata	Frodin	>500m			1
Schefflera burchellii	(Seem.) Frodin & Fiaschi	Savanna	no coordinates		1
Schefflera cephalantha	(Harms) Frodin	Savanna	no coordinates		1
Schefflera clausseniana	(Decne. & Planch. ex Marchal) Frodin	Savanna	no coordinates				1
Schefflera clavigera	Frodin	>500m			1
Schefflera delavayi	(Franch.) Harms	Old World (China)			1
Schefflera dissidens	Frodin	>500m			1
Schefflera eximia	Frodin	Bolivia and Mato Grosso/Chaco	no coordinates				1
Schefflera gracillima	Steyerm. & Maguire	>500m			1
Schefflera guanayensis	Maguire, Steyerm. & Frodin	>500m					1
Schefflera jahnii	(Harms) Steyerm.	>500m					1
Schefflera jauaensis	(Maguire, Steyerm. & Frodin) Frodin	>500m				1
Schefflera kuntzei	(Harms ex Kuntze) Frodin	>500m			1
Schefflera malmei	(Harms) Frodin	>500m					1
Schefflera marahuacensis	(Maguire, Steyerm. & Frodin) Frodin	>500m			1
Schefflera mathewsii	(Seem.) Harms	>500m			1
Schefflera monosperma	Maguire, Steyerm. & Frodin	>500m			1
Schefflera nigrescens	Frodin	>500m					1
Schefflera pachycarpa	(Marchal) Frodin	Atlantic forest	no coordinates		1
Schefflera pallens	Maguire, Steyerm. & Frodin	>500m			1
Schefflera pardoana	Harms	>500m			1
Schefflera psilophylla	(Harms) Maguire, Steyerm. & Frodin	>500m			1
Schefflera simplex	Steyerm. & B. Holst	>500m			1
Schefflera stilpnophylla	Harms	>500m			1
Schefflera ternata	Cuatrec.	Western Brasil and Paraguay	no coordinates
Schefflera tipuanica	Harms	>500m				1
Schefflera umbellata	(N.E. Br.) R. Vig.	>500m			1
Schefflera varisiana	Frodin	>500m					1
Schefflera vinosa	(Cham. & Schltdl.) Frodin & Fiaschi	>500m			1
Schefflera yutajensis	Steyerm. & B. Holst	>500m				1
Schinopsis balansae	Engl.	SDTF, Chaco	no coordinates			1
Schinopsis cornuta	Loes. ex Herzog	SDTF, Chaco	no coordinates			1
Schinopsis lorentzii	(Griseb.) Engl.	SDTF, western Ecuador to Peru	no coordinates			1
Schinopsis quebracho-colorado	(Schltdl.) F.A. Barkley & T. Mey.	SDTF, Chaco	no coordinates			1
Schistostemon auyantepuiensis	Cuatrec.	>500m				1
Schizocalyx sterculioides	(Standl.) Kainul. & B. Bremer	high elevation, >1800 m	no coordinates			1
Schlegelia violacea	Griseb.		no coordinates			1
Schoepfia flexuosa	(Ruiz & Pav.) Schult.	>500m				1
Schradera hilliifolia	Steyerm.	climber				1
Schwenckia americana	D. Royen ex L.	Atlantic forest, Cerrado, SDTF of South-Southeastern Brazil	no coordinates			1
Schwenckia grandiflora	Benth.		no coordinates			1
Sclerolobium macrophyllum	Vogel
Sebastiania commersoniana	(Baill.) L.B. Sm. & Downs		no coordinates				1
Sebastiania schottiana	(Müll. Arg.) Müll. Arg.		no coordinates		1
Secondatia densiflora	A. DC.		no coordinates		1
Secondatia floribunda	A. DC.		no coordinates		1
Securidaca bialata	Benth.	liana				1
Securidaca divaricata	Nees & Mart.	liana			1	1
Securidaca lanceolata	A. St.-Hil.	liana				1
Securidaca longifolia	Poepp.	liana				1
Securidaca macrophylla	(Benth.) Wurdack	liana				1
Securidaca paniculata	Rich.	liana			1	1
Securidaca pendula	Bonpl.	liana				1
Securidaca volubilis	L.	liana				1
Securidaca warmingiana	Chodat	liana			1	1
Seguieria aculeata	Jacq.	liana				1
Seguieria paraguayensis	Morong	not in Amazon	revised by J.E. Guevara Andino		1
Senegalia altiscandens	(Ducke) Seigler & Ebinger	liana/herbaceous vines				1	1
Senegalia amazonica	(Benth.) Seigler & Ebinger	liana	<10cm s. Cardoso but retained			1	1
Senegalia emilioana	(Fortunato & Ciald.) Seigler & Ebinger	Brasil but not in the Amazon region	no coordinates		1
Senegalia fiebrigii	(Hassl.) Seigler & Ebinger	Andean and Paraguayan SDTF	no coordinates		1
[truncated: 292 more rows]
